# Supplementary material for: 2,4,6-Trimethyl­anilinium 2-carb­oxy­ethano­ate
Source: Acta Crystallogr Sect E Struct Rep Online. 2011 Jul 6;67(Pt 8):o1921. doi: 10.1107/S1600536811025578 (PMC3212311; doi:10.1107/S1600536811025578)
Supplement: Supplementary file 2 [file e-67-o1921-Isup2.hkl]

# 
# h,k,l, Fc-squared, Fo-squared, sigma(Fo-squared) and status flag 
# 
data_I
_shelx_title ' 1 in Pbcn' 
_shelx_refln_list_code          4 
_shelx_F_calc_maximum      249.94 
_exptl_crystal_F_000      1024.00 
_reflns_d_resolution_high  0.7700 
 
loop_ 
 _symmetry_equiv_pos_as_xyz 
 'x, y, z' 
 '-x+1/2, -y+1/2, z+1/2' 
 '-x, y, -z+1/2' 
 'x+1/2, -y+1/2, -z' 
 '-x, -y, -z' 
 'x-1/2, y-1/2, -z-1/2' 
 'x, -y, z-1/2' 
 '-x-1/2, y-1/2, z' 
 
_cell_length_a    13.7318 
_cell_length_b     7.8522 
_cell_length_c    23.1240 
_cell_angle_alpha  90.000 
_cell_angle_beta   90.000 
_cell_angle_gamma  90.000 
 
_shelx_F_squared_multiplier     1.000 
 
loop_ 
 _refln_index_h 
 _refln_index_k 
 _refln_index_l 
 _refln_F_squared_calc 
 _refln_F_squared_meas 
 _refln_F_squared_sigma 
 _refln_observed_status 
   4   0   0    40165.07    38698.30    524.39 o 
   6   0   0        0.00       -5.41      5.41 o 
   8   0   0     5771.51     5709.48    113.13 o 
  10   0   0      501.71      462.57     26.28 o 
  12   0   0      717.14      641.24     36.25 o 
  14   0   0       16.33       23.45     16.60 o 
  16   0   0       74.71       51.22     49.92 o 
   1   1   0     2511.17     2162.22     47.53 o 
   3   1   0      386.15      321.03      4.72 o 
   5   1   0     6254.53     6467.91     66.46 o 
   7   1   0      346.10      343.39     11.05 o 
   9   1   0       28.05       37.77      7.12 o 
  11   1   0        0.09        9.42      7.86 o 
  13   1   0        7.01       10.20      9.20 o 
  15   1   0       56.47       52.14     17.38 o 
  17   1   0        3.33      -10.63     29.92 o 
   0   2   0    44272.99    36786.92    520.91 o 
   2   2   0     6289.25     6412.30     88.06 o 
   4   2   0     1372.15     1359.22     27.53 o 
   6   2   0       86.05       98.37      6.31 o 
   8   2   0      171.40      162.30     11.79 o 
  10   2   0        9.70       29.10      6.69 o 
  12   2   0      201.71      195.70     18.08 o 
  14   2   0       44.61       56.16     28.65 o 
  16   2   0       34.96       47.85     26.74 o 
   1   3   0    21911.04    20894.23    227.60 o 
   3   3   0     1754.35     1653.12     23.85 o 
   5   3   0     2085.56     2157.61     26.47 o 
   7   3   0       15.70       20.23      7.04 o 
   9   3   0      571.24      560.67     21.16 o 
  11   3   0      152.41      170.09     24.11 o 
  13   3   0       13.12       40.70     17.66 o 
  15   3   0       10.64       16.84     23.05 o 
  17   3   0       20.49      -13.27     33.39 o 
   0   4   0      130.04      100.04     11.32 o 
   2   4   0     1123.13     1080.53     22.99 o 
   4   4   0     1037.03      952.87     23.83 o 
   6   4   0     3607.13     3640.02     69.01 o 
   8   4   0      198.87      171.91     21.07 o 
  10   4   0        0.74       -0.68     11.06 o 
  12   4   0       47.23       53.28     30.25 o 
  14   4   0       51.93       45.73     25.29 o 
  16   4   0       37.01       29.49     27.75 o 
   1   5   0      174.96      143.52     14.35 o 
   3   5   0      576.12      515.15     17.71 o 
   5   5   0      345.99      393.22     16.71 o 
   7   5   0      146.64      147.14     21.47 o 
   9   5   0      327.29      243.73     26.30 o 
  11   5   0        1.64      -27.50     27.50 o 
  13   5   0       33.10       36.66     51.77 o 
  15   5   0       16.83       50.18     28.44 o 
   0   6   0        1.75       59.17     18.65 o 
   2   6   0       30.74       56.53     16.18 o 
   4   6   0       94.88      127.68     13.07 o 
   6   6   0      636.78      590.06     42.63 o 
   8   6   0       23.53       43.67     31.68 o 
  10   6   0      295.98      240.27     48.88 o 
  12   6   0       38.72       22.17     23.13 o 
  14   6   0       60.51       52.64     42.34 o 
   1   7   0       45.97       48.52     13.47 o 
   3   7   0       24.60       15.28     15.34 o 
   5   7   0      498.68      511.96     30.35 o 
   7   7   0      164.81      200.97     27.48 o 
   9   7   0        3.72       -0.37     20.70 o 
  11   7   0        0.85       12.41     28.75 o 
   0   8   0        0.66      -15.25     23.84 o 
   2   8   0       13.17       29.51     16.93 o 
   4   8   0      314.48      351.86     45.19 o 
   6   8   0      116.80      131.13     33.24 o 
   8   8   0       26.94       64.33     36.14 o 
  10   8   0       10.29       10.41     25.48 o 
   1   9   0       67.82       90.65     23.29 o 
   3   9   0       44.87       47.45     39.62 o 
   5   9   0       34.64       38.83     26.11 o 
   7   9   0       52.27       52.76     44.22 o 
   0  10   0      243.15      404.58     95.93 o 
   2  10   0        5.43       55.08     46.46 o 
   1   1   1      898.72      774.73      6.09 o 
   2   1   1     1164.65     1110.90     10.07 o 
   3   1   1     1785.74     1619.24     17.92 o 
   4   1   1       55.98       70.37      3.40 o 
   5   1   1     2353.07     2348.07     20.51 o 
   6   1   1        0.00        1.95      2.64 o 
   7   1   1      386.03      384.03      8.12 o 
   8   1   1      108.28      116.55      8.04 o 
   9   1   1       27.76       34.15      8.15 o 
  10   1   1     2462.03     2359.48     35.62 o 
  11   1   1      326.79      310.67     15.17 o 
  12   1   1     1130.51      994.21     23.45 o 
  13   1   1       21.72       11.02      6.36 o 
  14   1   1       14.28        0.26      6.38 o 
  15   1   1       13.99       12.70     11.04 o 
  16   1   1        9.94        5.51     12.36 o 
  17   1   1       20.08       52.91     27.85 o 
   0   2   1     3399.03     2880.61     50.34 o 
   1   2   1      612.79      603.56      8.04 o 
   2   2   1      887.07      784.00     12.00 o 
   3   2   1       51.71       41.63      4.19 o 
   4   2   1    14815.82    14459.26     95.27 o 
   5   2   1       44.36       45.06      5.06 o 
   6   2   1     2290.95     2409.17     21.41 o 
   7   2   1      227.93      206.92     10.58 o 
   8   2   1     1503.43     1482.06     25.49 o 
   9   2   1       82.79       97.67      5.57 o 
  10   2   1        2.34        9.98      4.06 o 
  11   2   1     1137.54     1085.61     22.65 o 
  12   2   1      504.50      470.98     22.33 o 
  13   2   1       29.48       39.30     12.13 o 
  14   2   1       11.37        4.64     11.43 o 
  15   2   1        4.77       -3.30     11.59 o 
  16   2   1      103.33      124.22     27.67 o 
  17   2   1       11.69       -4.25     17.11 o 
   1   3   1      941.98      807.24     12.01 o 
   2   3   1      993.77     1107.30     13.35 o 
   3   3   1     3192.09     3151.37     27.38 o 
   4   3   1        0.38       -0.27      2.62 o 
   5   3   1      101.62      125.45      6.36 o 
   6   3   1       75.12       69.01      5.71 o 
   7   3   1      119.99      113.44      8.71 o 
   8   3   1        8.96       16.45      8.37 o 
   9   3   1      883.93      891.31     23.44 o 
  10   3   1       44.55       58.67      8.82 o 
  11   3   1      168.24      165.50     15.53 o 
  12   3   1       59.85       71.88     15.96 o 
  13   3   1      211.80      261.75     20.89 o 
  14   3   1        6.07        0.38     10.33 o 
  15   3   1        9.00       13.46     15.56 o 
  16   3   1       31.24       37.12     18.25 o 
  17   3   1       14.35       48.30     26.60 o 
   0   4   1      515.05      608.64     18.63 o 
   1   4   1        8.15       -2.27      3.50 o 
   2   4   1       15.15       40.25      5.62 o 
   3   4   1       25.84       39.79      4.74 o 
   4   4   1      571.83      507.47     11.81 o 
   5   4   1      336.32      353.01      9.11 o 
   6   4   1        0.10       -1.47      5.38 o 
   7   4   1      528.44      582.76     19.13 o 
   8   4   1      290.93      262.50     14.25 o 
   9   4   1       18.14       27.49     12.89 o 
  10   4   1       18.92       49.77     13.20 o 
  11   4   1      297.77      267.03     22.95 o 
  12   4   1        6.27       -0.06     11.76 o 
  13   4   1       23.64       61.00     16.43 o 
  14   4   1        3.41       18.68     16.77 o 
  15   4   1       11.87       16.51     17.68 o 
  16   4   1        2.28       39.14     21.66 o 
   1   5   1      246.88      270.16     10.98 o 
   2   5   1       71.93       89.91      8.16 o 
   3   5   1       24.14       20.27      4.72 o 
   4   5   1       29.81       35.30      5.37 o 
   5   5   1       88.52      127.63     10.60 o 
   6   5   1        6.90       14.83      6.25 o 
   7   5   1        5.35       12.05      8.22 o 
   8   5   1       17.68       40.11     12.12 o 
   9   5   1        9.03        1.67      9.28 o 
  10   5   1       24.61       38.05     14.14 o 
  11   5   1       10.22       34.20     15.21 o 
  12   5   1       11.22       28.86     15.57 o 
  13   5   1        1.87        3.85     16.99 o 
  14   5   1        2.65      -11.76     21.76 o 
  15   5   1        0.44      156.14     81.07 o 
   0   6   1     2965.46     2967.21     64.63 o 
   1   6   1      212.13      216.93     11.71 o 
   2   6   1       90.55      101.74      9.32 o 
   3   6   1      197.54      205.68     11.11 o 
   4   6   1      676.98      643.95     16.36 o 
   5   6   1      176.00      189.47     12.74 o 
   6   6   1        4.00       34.58     10.81 o 
   7   6   1       96.80      165.50     17.04 o 
   8   6   1      639.61      623.11     31.80 o 
   9   6   1        1.21      -16.08     16.08 o 
  10   6   1      243.53      239.05     25.94 o 
  11   6   1        3.10        2.83     12.08 o 
  12   6   1       72.13       55.45     23.86 o 
  13   6   1        0.18      -19.19     19.19 o 
  14   6   1       17.72       41.12     27.11 o 
   1   7   1      624.44      610.58     20.21 o 
   2   7   1       15.30       15.40      7.19 o 
   3   7   1     1261.88     1202.55     27.06 o 
   4   7   1       20.52       51.63     10.54 o 
   5   7   1      717.76      717.51     30.38 o 
   6   7   1       38.46       45.51     15.27 o 
   7   7   1      228.31      250.58     26.78 o 
   8   7   1       42.81      128.37     24.68 o 
   9   7   1        9.40       21.38     15.59 o 
  10   7   1        0.91        0.27     13.40 o 
  11   7   1      101.05       79.20     27.20 o 
  12   7   1        2.97      -17.18     17.18 o 
   0   8   1       63.23       29.49     18.79 o 
   1   8   1        1.67        2.56     10.11 o 
   2   8   1        0.00       -6.11      7.65 o 
   3   8   1       29.92       35.81     12.01 o 
   4   8   1      147.45      176.34     26.36 o 
   5   8   1       27.70       24.43     17.67 o 
   6   8   1       16.79       35.38     20.00 o 
   7   8   1        1.15       21.16     26.94 o 
   8   8   1       61.77       52.31     24.94 o 
   9   8   1        0.72        9.65     16.05 o 
  10   8   1        0.54        1.25     17.70 o 
  11   8   1        1.83       44.73     32.37 o 
   1   9   1       22.10       56.82     17.37 o 
   2   9   1       22.86       30.01     21.53 o 
   3   9   1       22.81       14.05     17.81 o 
   4   9   1       17.75        2.27     15.75 o 
   5   9   1        1.78       -4.62     15.97 o 
   6   9   1        7.21       27.78     19.04 o 
   7   9   1        8.30        8.22     22.72 o 
   8   9   1        0.22      -17.06     24.90 o 
   0  10   1       91.63      144.33     73.25 o 
   1  10   1        0.94       28.59     30.35 o 
   2  10   1        0.86       20.51     22.57 o 
   3  10   1        1.38       -6.20     16.18 o 
   2   0   2     5149.91     4804.84     38.11 o 
   3   0   2      857.27      873.51     12.35 o 
   4   0   2    37323.35    35373.92    276.85 o 
   5   0   2     1697.41     1648.63     26.58 o 
   6   0   2       79.01      106.23     10.06 o 
   7   0   2     2051.12     2314.64     41.74 o 
   8   0   2     7487.72     7697.80    117.21 o 
   9   0   2      197.72      296.41     34.62 o 
  10   0   2       28.87       23.94     11.40 o 
  11   0   2     3381.13     2882.23    179.94 o 
  12   0   2      176.81      141.53     13.91 o 
  13   0   2      347.38      333.13     22.23 o 
  14   0   2       69.72       81.96     13.80 o 
  15   0   2       12.13       24.51     13.16 o 
  16   0   2       34.79       17.24     26.89 o 
  17   0   2       16.32        6.31     37.66 o 
   1   1   2     2805.89     2608.11     15.75 o 
   2   1   2      244.96      241.06      3.89 o 
   3   1   2     4473.87     4039.97     18.72 o 
   4   1   2      143.14      180.95      4.55 o 
   5   1   2     2777.96     2614.29     23.30 o 
   6   1   2     1647.61     1533.96     18.16 o 
   7   1   2      300.44      320.16      7.77 o 
   8   1   2      167.61      133.25      6.27 o 
   9   1   2       49.65       51.65      8.91 o 
  10   1   2      673.36      596.17     15.08 o 
  11   1   2       54.49       62.02     10.25 o 
  12   1   2      332.97      322.48     12.60 o 
  13   1   2        7.00       23.00      7.09 o 
  14   1   2        6.32        1.62      8.25 o 
  15   1   2       24.39       29.58     12.59 o 
  16   1   2       32.84       43.54     15.16 o 
  17   1   2       13.03       24.49     27.87 o 
   0   2   2    20655.63    19498.57    179.27 o 
   1   2   2      787.95      741.73      9.13 o 
   2   2   2     6977.79     6828.20     37.08 o 
   3   2   2      839.06      839.66     15.47 o 
   4   2   2      638.71      678.74     10.92 o 
   5   2   2      813.31      953.06     15.23 o 
   6   2   2       91.39       91.05      5.51 o 
   7   2   2      531.55      637.11     12.73 o 
   8   2   2      509.31      537.80      9.79 o 
   9   2   2      104.00       82.99      5.34 o 
  10   2   2       46.38       48.06      6.44 o 
  11   2   2      245.04      206.92     10.37 o 
  12   2   2       22.73       17.30      8.68 o 
  13   2   2        3.04       14.52      9.24 o 
  14   2   2       10.48       12.20     11.92 o 
  15   2   2        6.92       30.00     14.71 o 
  16   2   2        8.32       29.52     16.34 o 
  17   2   2        4.32       -7.73     17.76 o 
   1   3   2      168.60      174.43      8.91 o 
   2   3   2     2231.33     2345.96     23.65 o 
   3   3   2      104.81      116.09      4.95 o 
   4   3   2     1458.51     1435.67     18.08 o 
   5   3   2       28.57       46.25      6.87 o 
   6   3   2        2.53       13.40      5.03 o 
   7   3   2       39.35       67.87     10.56 o 
   8   3   2      354.17      375.77     11.75 o 
   9   3   2       54.37       73.41      9.45 o 
  10   3   2      730.51      655.08     22.05 o 
  11   3   2        7.06        9.55      7.65 o 
  12   3   2      771.24      768.62     30.98 o 
  13   3   2        0.10        0.50      9.50 o 
  14   3   2       11.35       26.37     20.42 o 
  15   3   2       13.09       30.15     16.96 o 
  16   3   2        7.36        8.46     18.39 o 
  17   3   2        4.12       16.34     23.05 o 
   0   4   2     1118.31     1080.48     24.65 o 
   1   4   2       50.37      117.53      6.99 o 
   2   4   2      344.89      316.94      9.16 o 
   3   4   2      472.91      427.35     12.92 o 
   4   4   2      468.61      502.01     13.08 o 
   5   4   2      592.98      576.83     16.63 o 
   6   4   2      917.29      910.54     18.30 o 
   7   4   2      571.44      692.92     20.88 o 
   8   4   2       13.59       21.86      7.53 o 
   9   4   2       47.26       87.52     10.95 o 
  10   4   2      366.40      380.68     23.81 o 
  11   4   2      328.43      328.72     23.59 o 
  12   4   2       10.38       44.91     30.06 o 
  13   4   2       19.12       32.37     12.85 o 
  14   4   2       17.32       35.59     17.04 o 
  15   4   2       14.96       21.52     17.82 o 
  16   4   2       24.98       54.93     23.34 o 
   1   5   2     1206.57     1276.49     23.95 o 
   2   5   2       15.24       48.53     11.52 o 
   3   5   2        6.31       16.90      7.00 o 
   4   5   2        0.05        8.67      4.12 o 
   5   5   2      553.82      569.97     14.48 o 
   6   5   2      475.37      455.36     14.42 o 
   7   5   2        0.01        9.58      9.07 o 
   8   5   2        8.00       -0.04      6.59 o 
   9   5   2      146.39      145.24     16.16 o 
  10   5   2      121.81      138.53     24.33 o 
  11   5   2        3.47        8.12     14.34 o 
  12   5   2        3.98        4.33     11.24 o 
  13   5   2       16.43       32.12     19.02 o 
  14   5   2       30.49       68.72     25.31 o 
  15   5   2        9.29        9.08     22.06 o 
   0   6   2       44.40       52.32     12.67 o 
   1   6   2      169.82      167.14     10.79 o 
   2   6   2      158.42      188.05     11.69 o 
   3   6   2      296.27      264.03     11.76 o 
   4   6   2       91.14       88.58      9.11 o 
   5   6   2       12.86       29.46      9.50 o 
   6   6   2      379.01      370.71     21.62 o 
   7   6   2      147.90      147.40     13.08 o 
   8   6   2      156.41      163.90     23.61 o 
   9   6   2        9.37      -12.02     17.89 o 
  10   6   2       44.01       44.76     19.57 o 
  11   6   2       49.37       60.09     17.91 o 
  12   6   2        0.35        1.45     17.85 o 
  13   6   2        1.82        2.73     13.04 o 
  14   6   2       33.37       34.84     23.46 o 
   1   7   2       53.71       66.53     10.03 o 
   2   7   2       26.87       27.39      8.41 o 
   3   7   2       21.76       59.76     13.16 o 
   4   7   2        6.38        3.68      6.30 o 
   5   7   2        4.39       -1.44      8.54 o 
   6   7   2       63.74       40.01     21.65 o 
   7   7   2        0.00       10.10     16.62 o 
   8   7   2       25.91       17.25     16.26 o 
   9   7   2       29.34       29.57     15.38 o 
  10   7   2       18.02       24.93     19.46 o 
  11   7   2        7.31        2.42     15.89 o 
  12   7   2        2.96        3.37     17.53 o 
   0   8   2       58.03      134.51     28.29 o 
   1   8   2        7.46       -3.49      9.30 o 
   2   8   2       10.24        8.83      9.61 o 
   3   8   2        6.12      -11.60     11.60 o 
   4   8   2       13.68       31.02     19.03 o 
   5   8   2      103.27       71.08     24.01 o 
   6   8   2        8.11       -5.50     16.25 o 
   7   8   2       53.41      109.12     29.62 o 
   8   8   2       34.18       20.69     21.29 o 
   9   8   2       18.86       10.45     19.63 o 
  10   8   2       12.77       28.09     20.07 o 
   1   9   2      152.23      206.62     20.86 o 
   2   9   2       12.64        3.32     12.85 o 
   3   9   2       20.20      -10.43     15.75 o 
   4   9   2       11.02       -6.50     21.19 o 
   5   9   2       47.62       44.97     19.89 o 
   6   9   2       19.86       65.62     43.59 o 
   7   9   2      106.77      121.44     30.57 o 
   8   9   2        0.88       13.76     21.86 o 
   0  10   2      492.79      390.64     79.83 o 
   1  10   2        5.97       35.36     23.82 o 
   2  10   2       30.76       53.98     28.60 o 
   3  10   2        4.42       34.66     26.19 o 
   1   1   3    14344.93    13400.79     51.42 o 
   2   1   3      638.19      615.40      9.76 o 
   3   1   3    11317.57    10635.32    107.04 o 
   4   1   3      134.57      119.47      3.98 o 
   5   1   3      320.15      343.92      6.27 o 
   6   1   3      919.06      942.57     12.38 o 
   7   1   3       20.10       17.76      3.27 o 
   8   1   3      300.65      301.03      8.32 o 
   9   1   3        8.14       12.14      6.26 o 
  10   1   3        0.97        1.75      4.09 o 
  11   1   3        0.00        4.82      4.72 o 
  12   1   3      269.60      232.64     10.98 o 
  13   1   3       44.09       56.17      9.61 o 
  14   1   3       15.68        6.46      8.21 o 
  15   1   3       45.12       22.79     11.66 o 
  16   1   3      135.77      145.00     23.96 o 
  17   1   3        0.82        0.23     16.15 o 
   0   2   3    62469.07    53730.55    444.85 o 
   1   2   3        2.89       15.31      4.77 o 
   2   2   3     1730.66     1878.92     15.60 o 
   3   2   3       50.83       50.23      2.39 o 
   4   2   3     4078.58     4333.37     44.97 o 
   5   2   3      889.83      939.21     16.02 o 
   6   2   3      102.37      120.57      5.13 o 
   7   2   3      966.40      892.27     29.00 o 
   8   2   3     1041.21      999.94     19.20 o 
   9   2   3      301.94      250.30     10.65 o 
  10   2   3      486.90      453.46     13.40 o 
  11   2   3      155.33      165.91     11.76 o 
  12   2   3      426.57      417.81     17.47 o 
  13   2   3        2.77       20.02      9.84 o 
  14   2   3       31.79       18.99     12.95 o 
  15   2   3       86.84       90.39     17.92 o 
  16   2   3       95.72       95.50     22.43 o 
  17   2   3      105.65       59.55     23.58 o 
   1   3   3       63.80       70.09      4.33 o 
   2   3   3     5965.62     6316.33     53.22 o 
   3   3   3      342.94      358.99      9.08 o 
   4   3   3        6.54       25.53      6.29 o 
   5   3   3     1397.27     1657.46     24.44 o 
   6   3   3      331.97      277.27     10.23 o 
   7   3   3      341.66      341.12     11.12 o 
   8   3   3      181.31      197.00      9.55 o 
   9   3   3       41.19       67.87      7.82 o 
  10   3   3      786.65      738.71     19.25 o 
  11   3   3        8.02       16.33      8.45 o 
  12   3   3      337.63      336.93     18.43 o 
  13   3   3       31.97       26.28     13.70 o 
  14   3   3       78.40       77.96     15.47 o 
  15   3   3       10.81       32.51     14.37 o 
  16   3   3       26.71       47.61     21.90 o 
   0   4   3    14328.66    13951.83    170.37 o 
   1   4   3      225.72      244.75     11.15 o 
   2   4   3     1012.92     1040.67     16.86 o 
   3   4   3      229.01      214.65      8.66 o 
   4   4   3     1232.43     1347.50     17.69 o 
   5   4   3      227.19      216.27      9.75 o 
   6   4   3       34.44       44.65     11.13 o 
   7   4   3      182.97      180.15      9.61 o 
   8   4   3      108.66      109.96     11.01 o 
   9   4   3        0.28       29.36      8.71 o 
  10   4   3        0.65        4.34      7.73 o 
  11   4   3       73.34       74.59     14.61 o 
  12   4   3        5.13        7.42     13.98 o 
  13   4   3       35.59       16.59     13.89 o 
  14   4   3        1.02        8.78     15.05 o 
  15   4   3        0.77       -7.25     15.46 o 
  16   4   3        0.08       -4.63     16.93 o 
   1   5   3      755.53      750.21     17.81 o 
   2   5   3        0.07        8.11      4.75 o 
   3   5   3        0.08       11.34      5.42 o 
   4   5   3        2.08       14.59      5.60 o 
   5   5   3       11.91       31.24      8.52 o 
   6   5   3       86.50      103.65      9.22 o 
   7   5   3       23.64       36.34      9.18 o 
   8   5   3       55.65       68.03     13.70 o 
   9   5   3       95.06      127.01     17.16 o 
  10   5   3       73.90       82.80     16.73 o 
  11   5   3       38.81       24.22     16.47 o 
  12   5   3       59.34       50.27     21.69 o 
  13   5   3       23.97       49.39     18.62 o 
  14   5   3       24.38       64.49     24.26 o 
  15   5   3       12.99       17.24     19.99 o 
   0   6   3     2274.24     2165.87     52.75 o 
   1   6   3      595.40      603.29     19.39 o 
   2   6   3      127.39      116.28      9.68 o 
   3   6   3      497.53      503.53     15.89 o 
   4   6   3     1480.72     1447.98     32.61 o 
   5   6   3       99.90       96.46     10.56 o 
   6   6   3      164.92      176.59     15.93 o 
   7   6   3      165.49      159.34     14.94 o 
   8   6   3      182.07      212.28     25.91 o 
   9   6   3       18.53       29.69     13.80 o 
  10   6   3        4.80        9.30     15.02 o 
  11   6   3      213.64      227.60     25.16 o 
  12   6   3       34.88       11.21     19.02 o 
  13   6   3       21.71       28.77     17.95 o 
  14   6   3        2.30       14.48     18.81 o 
   1   7   3      163.70      181.20     14.37 o 
   2   7   3      209.29      207.13     14.09 o 
   3   7   3      597.71      567.25     20.51 o 
   4   7   3       24.46       38.35     11.90 o 
   5   7   3       67.86       65.23     16.96 o 
   6   7   3       22.35       14.33     12.30 o 
   7   7   3      233.75      231.33     23.64 o 
   8   7   3       36.34       30.47     16.10 o 
   9   7   3       37.31       34.42     16.62 o 
  10   7   3        8.36       13.24     15.43 o 
  11   7   3      118.40       59.68     28.07 o 
  12   7   3        6.23        0.21     15.85 o 
   0   8   3       14.49       13.45     12.47 o 
   1   8   3        0.11       -0.38      9.10 o 
   2   8   3       24.47        8.79     10.21 o 
   3   8   3        0.28        8.43     10.28 o 
   4   8   3       66.75      108.85     23.25 o 
   5   8   3        5.20        5.10     14.46 o 
   6   8   3       29.74       44.52     24.13 o 
   7   8   3       13.67       14.40     15.62 o 
   8   8   3        0.18       35.18     25.78 o 
   9   8   3       14.15        9.57     18.31 o 
  10   8   3       16.68        3.83     15.36 o 
   1   9   3        0.17       14.02     11.29 o 
   2   9   3       32.99       47.07     17.75 o 
   3   9   3       47.87       74.16     24.64 o 
   4   9   3        5.41       20.89     21.52 o 
   5   9   3       24.73       64.27     25.08 o 
   6   9   3       22.67       30.98     22.63 o 
   7   9   3        4.14       -5.53     18.94 o 
   8   9   3       42.53       96.83     31.90 o 
   0  10   3        1.31      -35.05     42.85 o 
   1  10   3        0.69       33.53     29.22 o 
   2  10   3       11.24       30.46     37.53 o 
   3  10   3        2.31      -49.49     53.61 o 
   0   0   4    14480.79    14682.05    106.69 o 
   1   0   4      410.27      384.79      5.69 o 
   2   0   4     1066.44     1141.20     24.96 o 
   3   0   4    14333.95    13631.88    113.36 o 
   4   0   4    33292.69    32721.47    273.99 o 
   5   0   4    12654.52    12423.84    126.45 o 
   6   0   4     1576.67     1677.60     26.62 o 
   7   0   4      332.86      349.83     11.73 o 
   8   0   4     4739.68     4430.21    154.69 o 
   9   0   4      836.59      891.05     29.40 o 
  10   0   4      475.07      537.50     23.72 o 
  11   0   4       65.30       83.74     14.65 o 
  12   0   4     1046.46     1005.88     36.87 o 
  13   0   4      128.53      104.91     17.33 o 
  14   0   4        9.76        5.56      9.16 o 
  15   0   4        9.54       13.55     15.47 o 
  16   0   4      119.64       76.34     59.04 o 
  17   0   4       11.08       27.80     34.79 o 
   1   1   4     6931.79     6306.89     28.27 o 
   2   1   4     4697.48     4570.03     25.63 o 
   3   1   4     1105.88     1045.91     11.59 o 
   4   1   4      871.98      814.72      8.21 o 
   5   1   4     1386.00     1472.92     15.94 o 
   6   1   4     1015.07     1197.73     15.57 o 
   7   1   4      105.39      128.89      5.40 o 
   8   1   4      617.43      660.39     12.75 o 
   9   1   4       90.43      103.80      7.63 o 
  10   1   4       55.19       66.88      6.20 o 
  11   1   4       31.72       52.00      7.68 o 
  12   1   4       25.52       12.79      6.18 o 
  13   1   4       10.47        8.19      7.77 o 
  14   1   4       60.79       68.92     13.72 o 
  15   1   4        2.04        3.26     10.01 o 
  16   1   4        2.76       -3.07     14.26 o 
  17   1   4        0.60        7.94     19.98 o 
   0   2   4     7294.24     7769.73     82.81 o 
   1   2   4      184.85      191.04      6.35 o 
   2   2   4     2252.16     2319.03     19.53 o 
   3   2   4        5.45       11.82      4.23 o 
   4   2   4      675.29      748.11     12.73 o 
   5   2   4      223.37      299.74      8.62 o 
   6   2   4      451.77      464.23     11.53 o 
   7   2   4      612.25      758.64     10.01 o 
   8   2   4      232.05      200.08     11.61 o 
   9   2   4       13.85       24.77      6.84 o 
  10   2   4       24.26       24.55      7.82 o 
  11   2   4      213.50      192.28     12.98 o 
  12   2   4      274.73      272.79     24.14 o 
  13   2   4       64.57       51.48     12.23 o 
  14   2   4        5.32        1.09      8.20 o 
  15   2   4        0.87        0.16     11.09 o 
  16   2   4       27.02       28.84     16.82 o 
  17   2   4        0.02      -11.97     21.21 o 
   1   3   4     1215.04     1353.32     16.91 o 
   2   3   4     1304.62     1307.24     17.14 o 
   3   3   4        0.01        1.29      2.04 o 
   4   3   4      725.61      763.19     12.34 o 
   5   3   4      848.42      856.12     17.59 o 
   6   3   4        2.41       -1.83      6.11 o 
   7   3   4        7.66       24.79      6.10 o 
   8   3   4      365.50      368.18     13.87 o 
   9   3   4        0.67        2.26      8.80 o 
  10   3   4      530.69      496.41     20.59 o 
  11   3   4      150.75      152.72     12.64 o 
  12   3   4       42.41       61.56     11.87 o 
  13   3   4       28.17       14.00     10.75 o 
  14   3   4       22.85       38.19     15.82 o 
  15   3   4       21.23       37.24     17.13 o 
  16   3   4        1.54       30.92     15.40 o 
   0   4   4     5608.40     5767.61     82.05 o 
   1   4   4     3168.06     2907.12     41.50 o 
   2   4   4     1668.08     1811.03     23.26 o 
   3   4   4     2921.50     2966.92     34.44 o 
   4   4   4      313.64      322.73      9.03 o 
   5   4   4       20.02       39.20      6.67 o 
   6   4   4        3.29        7.05      5.16 o 
   7   4   4      348.63      295.66     12.43 o 
   8   4   4       85.89       99.06     10.22 o 
   9   4   4       14.41       19.15      8.71 o 
  10   4   4      229.12      242.14     15.90 o 
  11   4   4        1.10       10.43     10.85 o 
  12   4   4      198.79      185.45     18.01 o 
  13   4   4       19.44        1.62     11.26 o 
  14   4   4       20.94        9.26     13.82 o 
  15   4   4        0.13      -12.77     16.12 o 
  16   4   4       42.74       44.00     21.47 o 
   1   5   4       48.65       46.55      8.30 o 
   2   5   4       98.33       96.45      8.02 o 
   3   5   4       39.77       42.86      9.04 o 
   4   5   4       39.79       46.40      5.29 o 
   5   5   4      210.89      229.44     12.78 o 
   6   5   4       77.23      117.94      9.92 o 
   7   5   4        3.32       16.59      8.91 o 
   8   5   4       44.33       69.55     10.72 o 
   9   5   4        0.06       10.99      8.53 o 
  10   5   4       39.03       66.40     15.00 o 
  11   5   4        1.39       11.11     13.09 o 
  12   5   4      115.87      130.98     28.38 o 
  13   5   4        2.18        2.94     14.79 o 
  14   5   4       86.99       51.95     20.73 o 
  15   5   4        1.78        8.71     18.48 o 
   0   6   4     1912.71     1698.83     44.80 o 
   1   6   4      286.91      280.64     13.99 o 
   2   6   4      148.00      168.19     10.70 o 
   3   6   4      121.78      149.54     13.90 o 
   4   6   4       27.21       51.34      9.75 o 
   5   6   4       87.04       97.00     12.69 o 
   6   6   4      124.57      142.22     13.66 o 
   7   6   4       11.38       15.15      9.65 o 
   8   6   4        6.63       -4.14     11.62 o 
   9   6   4       22.54       16.76     12.63 o 
  10   6   4      104.53      100.04     18.21 o 
  11   6   4      173.78      170.42     23.75 o 
  12   6   4        0.93       -6.77     16.03 o 
  13   6   4       52.93       63.40     19.29 o 
  14   6   4        3.32       -1.81     17.92 o 
   1   7   4      159.73      159.71     14.56 o 
   2   7   4      513.02      485.69     17.74 o 
   3   7   4       11.96       -4.43      8.16 o 
   4   7   4      187.52      202.40     19.32 o 
   5   7   4        2.42       -5.43     11.99 o 
   6   7   4        9.27       27.56     13.48 o 
   7   7   4        2.40       11.41     13.75 o 
   8   7   4       53.03       52.91     16.77 o 
   9   7   4       28.92      102.94     39.80 o 
  10   7   4        0.54       24.60     20.79 o 
  11   7   4        0.21       14.92     22.25 o 
  12   7   4       14.82       36.73     27.74 o 
   0   8   4       27.10       34.89     13.85 o 
   1   8   4       50.20       40.47     12.22 o 
   2   8   4       18.84        9.62      9.91 o 
   3   8   4       12.39       12.48     11.95 o 
   4   8   4       94.60      107.91     17.82 o 
   5   8   4       29.84       17.65     13.42 o 
   6   8   4       12.63       17.87     19.23 o 
   7   8   4        0.07       16.12     16.83 o 
   8   8   4      101.27       87.62     27.52 o 
   9   8   4       11.78       -9.02     17.35 o 
  10   8   4       96.92       56.24     22.65 o 
   1   9   4      197.38      200.45     20.18 o 
   2   9   4        0.06       10.95     14.99 o 
   3   9   4       31.80       46.41     20.89 o 
   4   9   4       10.30       -9.69     15.15 o 
   5   9   4      173.85      220.05     33.09 o 
   6   9   4        6.07        0.62     15.33 o 
   7   9   4       21.85       32.11     23.47 o 
   8   9   4        2.00       65.73     41.47 o 
   0  10   4       81.55       46.23     73.36 o 
   1  10   4        0.36       15.40     39.85 o 
   2  10   4        7.71       16.06     34.76 o 
   1   1   5       48.91       27.49      2.86 o 
   2   1   5      317.78      282.09      6.06 o 
   3   1   5      609.54      650.09      8.62 o 
   4   1   5     2175.43     2302.96     19.99 o 
   5   1   5     8108.66     8392.11     63.32 o 
   6   1   5      159.43      139.20      5.11 o 
   7   1   5     1192.04     1365.59     18.45 o 
   8   1   5     1808.49     1745.78     24.59 o 
   9   1   5      111.84      111.95      6.55 o 
  10   1   5       26.00       37.91      5.54 o 
  11   1   5       29.34       34.88      6.16 o 
  12   1   5      275.62      282.03     11.82 o 
  13   1   5       61.33       91.81     12.58 o 
  14   1   5       33.40       49.24     10.92 o 
  15   1   5        5.72       10.96     10.45 o 
  16   1   5        0.76       25.73     19.32 o 
  17   1   5       69.58       65.41     24.60 o 
   0   2   5     2047.10     1826.79     24.23 o 
   1   2   5      219.54      203.10      4.57 o 
   2   2   5      112.46       69.37      5.53 o 
   3   2   5      145.36      125.28      3.47 o 
   4   2   5       20.11       17.50      3.38 o 
   5   2   5      189.80      221.00     11.18 o 
   6   2   5      421.53      487.09     11.35 o 
   7   2   5      257.78      196.29      6.13 o 
   8   2   5      927.87      865.88     19.29 o 
   9   2   5      176.96      162.64     10.51 o 
  10   2   5      250.17      264.99     13.34 o 
  11   2   5      464.34      478.12     17.83 o 
  12   2   5      134.06      123.10     11.33 o 
  13   2   5       23.49       15.96      8.20 o 
  14   2   5        0.11        3.74      8.61 o 
  15   2   5        0.00        4.46     11.83 o 
  16   2   5       47.17       34.25     16.28 o 
  17   2   5        8.12       48.59     25.71 o 
   1   3   5     2157.52     2268.13     23.37 o 
   2   3   5     2648.78     2635.34     25.99 o 
   3   3   5        2.87        1.17      4.12 o 
   4   3   5       60.80       64.92      5.08 o 
   5   3   5      104.59      105.87      6.79 o 
   6   3   5     1666.29     1483.92     25.70 o 
   7   3   5        6.41       10.05      6.24 o 
   8   3   5       16.35       30.87      7.78 o 
   9   3   5        9.66        6.91      7.13 o 
  10   3   5       15.60       15.86      6.91 o 
  11   3   5       26.03       31.84      8.72 o 
  12   3   5       93.13      124.92     14.27 o 
  13   3   5       93.92       80.53     16.76 o 
  14   3   5        0.30       -0.56     10.88 o 
  15   3   5        0.75       -7.46     13.58 o 
  16   3   5        0.17       36.89     19.03 o 
   0   4   5      236.66      198.00     12.86 o 
   1   4   5       98.53      118.45      7.06 o 
   2   4   5      948.37      984.32     16.04 o 
   3   4   5       53.42       48.08      6.32 o 
   4   4   5      366.04      369.07     11.93 o 
   5   4   5       15.15       29.75      7.14 o 
   6   4   5       80.69       84.70      7.93 o 
   7   4   5      188.80      191.32     11.14 o 
   8   4   5       31.65       64.91      7.88 o 
   9   4   5       30.53       41.61     10.06 o 
  10   4   5       26.21       21.02      9.86 o 
  11   4   5      290.08      248.49     18.40 o 
  12   4   5        0.48        5.17     10.16 o 
  13   4   5       39.32       22.21     15.58 o 
  14   4   5        6.35       11.66     13.38 o 
  15   4   5        4.26       12.18     14.76 o 
  16   4   5        8.05       21.85     21.96 o 
   1   5   5        0.13        9.18      5.91 o 
   2   5   5      205.60      233.10      9.65 o 
   3   5   5       45.64       55.36      8.07 o 
   4   5   5       36.03       30.41      4.93 o 
   5   5   5       66.77       77.93      8.85 o 
   6   5   5        0.01        2.36      6.29 o 
   7   5   5        9.62        2.24      5.76 o 
   8   5   5        0.24        1.20      7.46 o 
   9   5   5        0.69       -2.38     10.14 o 
  10   5   5      489.07      500.32     27.54 o 
  11   5   5        3.50       19.70     13.70 o 
  12   5   5      318.75      307.46     34.18 o 
  13   5   5        0.41       -2.14     13.82 o 
  14   5   5        4.66       -7.17     16.53 o 
  15   5   5        0.02       13.86     19.29 o 
   0   6   5       62.38       83.09     12.68 o 
   1   6   5       13.82       44.94      9.63 o 
   2   6   5      259.23      247.70     12.72 o 
   3   6   5      237.42      226.96     14.98 o 
   4   6   5     1078.37     1030.37     24.75 o 
   5   6   5       93.52      108.33     12.22 o 
   6   6   5        0.23        5.75      9.13 o 
   7   6   5      274.13      273.82     21.05 o 
   8   6   5      269.96      292.04     21.24 o 
   9   6   5       13.92       17.06     12.78 o 
  10   6   5       12.81       -0.44     12.57 o 
  11   6   5        8.22       18.67     15.34 o 
  12   6   5       84.91       78.16     21.78 o 
  13   6   5        0.11        5.48     15.04 o 
  14   6   5        5.69        6.58     16.65 o 
   1   7   5      790.01      701.54     23.46 o 
   2   7   5      142.26      122.75     13.36 o 
   3   7   5      217.46      205.78     16.26 o 
   4   7   5        0.16       16.40      9.83 o 
   5   7   5       96.08       90.84     20.21 o 
   6   7   5       89.31       67.21     22.39 o 
   7   7   5      268.66      300.78     35.75 o 
   8   7   5      178.52      201.22     26.84 o 
   9   7   5      146.45      139.73     30.34 o 
  10   7   5      251.35      231.71     28.07 o 
  11   7   5       13.94       16.61     24.21 o 
  12   7   5       31.25       -5.76     22.14 o 
   0   8   5       48.43       48.66     21.39 o 
   1   8   5       22.88       14.65      9.85 o 
   2   8   5       19.29       17.58     10.37 o 
   3   8   5       91.96      101.07     15.13 o 
   4   8   5        1.94       -1.09     10.73 o 
   5   8   5        0.07        0.91      9.63 o 
   6   8   5        4.51        2.67     12.04 o 
   7   8   5       10.00       34.78     33.13 o 
   8   8   5       73.66       36.65     23.01 o 
   9   8   5       88.74      105.48     25.52 o 
  10   8   5        4.69       27.60     23.54 o 
   1   9   5        0.11        4.28     11.24 o 
   2   9   5        3.14       -0.45     11.75 o 
   3   9   5        0.06       -3.19     14.16 o 
   4   9   5        0.74        6.70     17.26 o 
   5   9   5       17.96       18.28     19.82 o 
   6   9   5       19.87       18.63     22.13 o 
   7   9   5       14.11       30.02     21.72 o 
   1  10   5        0.23       26.29     48.73 o 
   0   0   6    12281.43    12490.34    114.35 o 
   1   0   6      267.10      281.97      6.06 o 
   2   0   6     5043.29     4679.27     52.35 o 
   3   0   6     2194.96     2172.40     30.13 o 
   4   0   6     9030.71     8758.08     92.13 o 
   5   0   6      483.47      505.50     12.72 o 
   6   0   6      162.76      113.74      7.44 o 
   7   0   6     3873.47     4127.70     61.81 o 
   8   0   6      894.22      990.87     24.62 o 
   9   0   6     1021.82     1022.69     26.93 o 
  10   0   6      100.70      124.30     11.60 o 
  11   0   6       15.48       18.20      8.47 o 
  12   0   6      378.30      370.80     20.24 o 
  13   0   6      397.98      376.18     24.19 o 
  14   0   6        3.96        4.14     10.72 o 
  15   0   6      168.32      195.01     34.46 o 
  16   0   6       94.00       90.43     34.67 o 
  17   0   6       92.84       88.01     45.89 o 
   1   1   6      305.47      235.34      4.84 o 
   2   1   6     1418.20     1408.85     12.98 o 
   3   1   6      517.80      447.86      7.31 o 
   4   1   6      169.69      177.77      4.79 o 
   5   1   6      758.51      731.59     12.12 o 
   6   1   6        0.00       14.16      3.28 o 
   7   1   6     1353.51     1396.93     19.15 o 
   8   1   6      178.97      167.05      9.11 o 
   9   1   6       39.71       63.67      6.03 o 
  10   1   6      134.96      153.51      8.44 o 
  11   1   6       95.21       96.14      8.06 o 
  12   1   6        8.03       13.76      6.66 o 
  13   1   6        7.14       11.26      8.38 o 
  14   1   6       71.07       56.21     11.71 o 
  15   1   6        0.75        4.85     11.19 o 
  16   1   6       54.04       44.33     20.26 o 
  17   1   6        8.15       20.86     20.35 o 
   0   2   6     4029.01     4014.38     47.55 o 
   1   2   6      588.44      623.78      8.07 o 
   2   2   6      514.27      528.48      7.48 o 
   3   2   6      137.47      144.23      4.28 o 
   4   2   6      767.75      823.10     11.90 o 
   5   2   6     2379.82     2502.84     38.46 o 
   6   2   6      192.10      195.82      6.66 o 
   7   2   6      301.24      306.80      8.79 o 
   8   2   6       74.99       73.79      5.56 o 
   9   2   6        0.46        2.16      5.83 o 
  10   2   6       19.31       14.32      7.23 o 
  11   2   6        6.88       15.13      7.73 o 
  12   2   6       12.95       13.58      7.93 o 
  13   2   6       30.56       43.69      9.94 o 
  14   2   6       40.67       46.40     13.33 o 
  15   2   6        0.32       19.12     13.25 o 
  16   2   6       15.95       10.09     16.41 o 
  17   2   6       29.06       48.21     32.71 o 
   1   3   6      240.41      255.83      7.17 o 
   2   3   6     2269.77     2385.72     24.58 o 
   3   3   6       51.95       48.67      3.53 o 
   4   3   6      353.58      374.02      8.66 o 
   5   3   6      195.98      187.07      9.76 o 
   6   3   6      777.32      877.70     18.87 o 
   7   3   6        0.23       -4.23      5.31 o 
   8   3   6      218.16      236.57     11.61 o 
   9   3   6       52.23       75.65     12.94 o 
  10   3   6       40.47       51.42     11.75 o 
  11   3   6       11.76       29.76      9.75 o 
  12   3   6       37.91       29.77     10.58 o 
  13   3   6        1.18       -3.07      8.81 o 
  14   3   6        8.42       -8.15     12.99 o 
  15   3   6       17.04       34.72     17.81 o 
  16   3   6      117.62      107.53     26.69 o 
   0   4   6     2816.75     3072.44     51.18 o 
   1   4   6     2408.33     2531.52     32.99 o 
   2   4   6       87.23      129.06      7.04 o 
   3   4   6      707.24      740.16     12.87 o 
   4   4   6      109.21      126.42      8.40 o 
   5   4   6      560.24      567.53     16.36 o 
   6   4   6      290.81      278.89     12.58 o 
   7   4   6      156.05      180.80     12.62 o 
   8   4   6      310.84      307.11     15.16 o 
   9   4   6       23.91       15.57      9.08 o 
  10   4   6        7.11       16.29      9.35 o 
  11   4   6       98.80      126.47     14.33 o 
  12   4   6       26.57       41.41     14.22 o 
  13   4   6        0.13       10.56     13.59 o 
  14   4   6       37.63       13.01     14.19 o 
  15   4   6       27.31       52.77     19.57 o 
  16   4   6       73.30       38.18     40.75 o 
   1   5   6      255.73      328.90     12.88 o 
   2   5   6      754.13      707.91     15.87 o 
   3   5   6      176.96      201.55     12.75 o 
   4   5   6       10.80       11.40      4.15 o 
   5   5   6      143.38      131.09     10.43 o 
   6   5   6      259.96      273.51     14.85 o 
   7   5   6       19.19       27.96      7.85 o 
   8   5   6       20.06       23.45     11.85 o 
   9   5   6       88.04      110.84     14.07 o 
  10   5   6      145.34      173.43     17.61 o 
  11   5   6       26.82       23.06     14.25 o 
  12   5   6       59.12       99.85     22.22 o 
  13   5   6      230.65      234.07     25.57 o 
  14   5   6       27.88        8.49     18.05 o 
  15   5   6        6.77        6.97     18.63 o 
   0   6   6     1138.21     1011.76     33.05 o 
   1   6   6      460.44      464.66     19.72 o 
   2   6   6     1090.14      970.39     21.81 o 
   3   6   6      235.70      216.89     11.96 o 
   4   6   6      336.53      317.54     18.67 o 
   5   6   6      164.10      169.95     13.80 o 
   6   6   6       11.02        3.50      6.89 o 
   7   6   6        9.07       23.62     11.51 o 
   8   6   6       11.50       16.53     12.80 o 
   9   6   6        4.48      -11.39     11.39 o 
  10   6   6       51.42       34.15     16.71 o 
  11   6   6       56.55       77.91     21.43 o 
  12   6   6        0.34       39.31     24.94 o 
  13   6   6       23.99       13.22     18.92 o 
   1   7   6      628.43      580.02     21.22 o 
   2   7   6      291.41      276.94     15.60 o 
   3   7   6        0.66        8.29      7.89 o 
   4   7   6       32.71       19.61      8.71 o 
   5   7   6       63.78       86.08     18.24 o 
   6   7   6        1.78        7.25     10.68 o 
   7   7   6        0.04       -8.88     11.13 o 
   8   7   6        7.28        4.95     13.03 o 
   9   7   6       88.53      111.07     22.88 o 
  10   7   6       11.85       -2.49     13.40 o 
  11   7   6       42.80       56.64     24.40 o 
  12   7   6       38.64      101.58     51.53 o 
   0   8   6     1023.87      970.17     46.99 o 
   1   8   6      139.00      154.77     16.32 o 
   2   8   6      303.37      251.82     20.48 o 
   3   8   6       37.45       31.88     12.58 o 
   4   8   6       43.87       54.59     16.41 o 
   5   8   6       58.17       70.94     17.31 o 
   6   8   6       41.73       30.11     20.24 o 
   7   8   6        1.51        7.64     15.82 o 
   8   8   6        7.97        7.42     17.79 o 
   9   8   6       26.87       21.57     21.24 o 
  10   8   6        1.96       29.00     24.14 o 
   1   9   6       59.07       59.59     18.88 o 
   2   9   6        2.22        2.44     11.40 o 
   3   9   6       74.34       74.58     20.12 o 
   4   9   6        5.43       12.23     16.49 o 
   5   9   6       60.18       97.71     27.67 o 
   6   9   6        0.63        0.43     16.29 o 
   7   9   6        3.03       19.25     23.62 o 
   1   1   7      988.16     1116.87     14.39 o 
   2   1   7      248.13      225.93      4.94 o 
   3   1   7     1710.12     1676.57     17.88 o 
   4   1   7      493.52      528.67     11.21 o 
   5   1   7        6.05       14.90      3.76 o 
   6   1   7      630.13      818.46     14.66 o 
   7   1   7        0.25        3.42      3.15 o 
   8   1   7      437.09      431.90     11.03 o 
   9   1   7      123.23      136.40      8.32 o 
  10   1   7       52.57       57.76      7.69 o 
  11   1   7      157.31      147.86     10.89 o 
  12   1   7      112.54      111.45     10.17 o 
  13   1   7       26.61       18.83      8.98 o 
  14   1   7       28.91       25.48      9.87 o 
  15   1   7       62.84       67.90     15.71 o 
  16   1   7        7.43       23.76     18.31 o 
  17   1   7        7.49       11.63     21.88 o 
   0   2   7      408.47      477.59     18.66 o 
   1   2   7      345.57      360.34      7.44 o 
   2   2   7     2020.27     1906.58     18.32 o 
   3   2   7      197.37      191.14      4.72 o 
   4   2   7      164.73      157.14      4.97 o 
   5   2   7      687.98      654.45     12.00 o 
   6   2   7      340.95      350.89     12.52 o 
   7   2   7      399.90      392.09     10.41 o 
   8   2   7      890.05      819.30     25.21 o 
   9   2   7       28.98       49.39     11.48 o 
  10   2   7        9.10       33.43      8.11 o 
  11   2   7       12.95        7.11      7.00 o 
  12   2   7      111.29      143.59     13.40 o 
  13   2   7       17.97       14.95      9.25 o 
  14   2   7        5.33       -5.11      9.72 o 
  15   2   7       27.72       21.13     15.89 o 
  16   2   7       83.66       71.02     20.38 o 
   1   3   7       31.47       55.77      5.10 o 
   2   3   7     4576.65     4743.67     43.28 o 
   3   3   7      655.02      663.46     10.44 o 
   4   3   7       20.40       21.82      2.56 o 
   5   3   7      208.36      222.07     11.11 o 
   6   3   7     1229.72     1350.37     26.99 o 
   7   3   7      191.26      205.21     11.91 o 
   8   3   7        2.76        2.35      5.87 o 
   9   3   7       12.23        8.05      7.34 o 
  10   3   7      113.82      122.20     13.31 o 
  11   3   7      118.55      121.75     11.75 o 
  12   3   7        2.36        5.38      9.50 o 
  13   3   7      158.10      162.86     17.38 o 
  14   3   7        0.16       -3.09     11.59 o 
  15   3   7       99.84      101.04     21.75 o 
  16   3   7        1.02       33.45     23.45 o 
   0   4   7       63.52       73.40      8.93 o 
   1   4   7      104.55       97.24      8.47 o 
   2   4   7      383.12      326.99      8.89 o 
   3   4   7      342.75      341.97      9.07 o 
   4   4   7      731.83      671.72     11.52 o 
   5   4   7      175.00      219.60     12.35 o 
   6   4   7      156.45      162.80     10.27 o 
   7   4   7        0.00        1.00      5.47 o 
   8   4   7       12.90       16.26      7.45 o 
   9   4   7       51.40       47.86     10.89 o 
  10   4   7       24.49       31.99     10.30 o 
  11   4   7       23.34       24.47     10.43 o 
  12   4   7       98.99      108.50     15.48 o 
  13   4   7       15.31       31.24     17.17 o 
  14   4   7        8.13       28.75     15.65 o 
  15   4   7        0.25       13.41     17.29 o 
   1   5   7     1021.87     1026.01     22.03 o 
   2   5   7        2.78       -4.63      4.63 o 
   3   5   7       14.94       19.38      8.41 o 
   4   5   7       16.43       25.23      5.70 o 
   5   5   7        2.60        1.96      5.89 o 
   6   5   7        0.46       10.27      6.57 o 
   7   5   7        7.73       16.18      7.62 o 
   8   5   7        6.91       37.83     12.81 o 
   9   5   7        2.92       -0.53      7.70 o 
  10   5   7       34.52       65.08     19.49 o 
  11   5   7        0.07       24.02     20.20 o 
  12   5   7       76.47       72.31     19.84 o 
  13   5   7        0.06       25.56     14.48 o 
  14   5   7       27.80       40.36     20.69 o 
   0   6   7      993.70      937.69     31.78 o 
   1   6   7      385.00      363.93     16.15 o 
   2   6   7       66.20       72.45      8.49 o 
   3   6   7      774.54      748.11     24.28 o 
   4   6   7      628.80      623.63     25.88 o 
   5   6   7        9.03        5.49      7.71 o 
   6   6   7       10.43        8.55      7.71 o 
   7   6   7      302.91      286.96     19.94 o 
   8   6   7      245.41      230.06     23.60 o 
   9   6   7        0.06        5.07      9.74 o 
  10   6   7        0.65       -2.48     10.89 o 
  11   6   7       37.70       15.97     13.13 o 
  12   6   7      259.46      246.33     33.30 o 
  13   6   7        6.05       36.46     28.81 o 
   1   7   7      913.96      778.74     24.50 o 
   2   7   7      196.74      190.73     13.98 o 
   3   7   7        9.66       19.61     12.82 o 
   4   7   7       39.83       53.13     11.86 o 
   5   7   7       45.59       51.80     11.38 o 
   6   7   7       99.25      133.46     22.79 o 
   7   7   7      226.23      215.54     23.46 o 
   8   7   7        3.25        3.86     12.58 o 
   9   7   7       58.97       53.48     19.06 o 
  10   7   7       61.33       70.05     24.70 o 
  11   7   7        0.42        6.16     20.52 o 
  12   7   7      196.26      213.59     37.42 o 
   0   8   7      388.98      390.95     27.87 o 
   1   8   7        9.87       11.37      8.52 o 
   2   8   7      211.84      202.23     18.98 o 
   3   8   7       16.06        7.78     10.31 o 
   4   8   7       25.83       31.18     15.52 o 
   5   8   7        3.24        4.85     12.19 o 
   6   8   7       47.58       49.57     22.13 o 
   7   8   7        0.31        6.01     17.71 o 
   8   8   7      124.49       92.52     29.30 o 
   9   8   7        5.48        0.74     17.45 o 
  10   8   7       15.13        7.85     19.14 o 
   1   9   7        6.40        5.41     11.53 o 
   2   9   7       31.58       15.36     15.78 o 
   3   9   7       41.96       71.92     23.19 o 
   4   9   7       55.30       20.83     20.43 o 
   5   9   7      137.24      218.85     51.92 o 
   6   9   7       12.30       14.19     23.10 o 
   7   9   7       46.72       27.54     24.88 o 
   0   0   8      898.00      861.84     24.80 o 
   1   0   8     2026.48     1977.87     25.57 o 
   2   0   8     5961.31     5841.84    111.06 o 
   3   0   8      140.27      153.44      7.63 o 
   4   0   8      469.97      381.35     13.08 o 
   5   0   8     2432.48     2647.48     46.02 o 
   6   0   8     3579.86     3826.92     57.50 o 
   7   0   8      174.43      181.97     10.88 o 
   8   0   8      407.64      440.50     16.76 o 
   9   0   8      434.18      430.07     18.41 o 
  10   0   8       39.14       53.57     10.72 o 
  11   0   8      534.15      407.12     20.08 o 
  12   0   8      518.63      477.09     22.72 o 
  13   0   8        0.28       -8.09      9.92 o 
  14   0   8       11.48      -11.80     16.79 o 
  15   0   8      116.39       81.21     24.92 o 
  16   0   8       30.03       26.14     21.42 o 
  17   0   8        0.99        5.09     29.62 o 
   1   1   8        7.70        9.80      3.60 o 
   2   1   8      110.46       97.76      3.73 o 
   3   1   8       31.85       60.33      3.65 o 
   4   1   8       11.54       26.74      5.25 o 
   5   1   8      282.36      289.95      7.63 o 
   6   1   8      238.43      205.08      7.16 o 
   7   1   8      998.34      962.13     17.94 o 
   8   1   8      132.71      135.40      7.44 o 
   9   1   8       70.13       79.60      7.25 o 
  10   1   8       90.56      104.31      9.23 o 
  11   1   8      108.07      138.43     10.41 o 
  12   1   8        5.21       10.50      8.85 o 
  13   1   8        8.02       19.67      9.38 o 
  14   1   8       26.62       31.24     11.24 o 
  15   1   8        0.01        4.22      9.85 o 
  16   1   8        0.04       -1.60     15.07 o 
  17   1   8       30.69       69.67     29.01 o 
   0   2   8     5335.64     6009.42     40.30 o 
   1   2   8        0.29       -0.64      1.42 o 
   2   2   8      677.14      655.31     12.70 o 
   3   2   8      299.40      308.48      6.38 o 
   4   2   8      357.66      308.10      7.23 o 
   5   2   8      382.26      346.00      9.52 o 
   6   2   8       42.03       44.95      4.89 o 
   7   2   8       97.66      101.42      7.16 o 
   8   2   8      123.68      133.38      9.77 o 
   9   2   8       19.01       14.70      7.02 o 
  10   2   8        4.15       10.56      8.10 o 
  11   2   8        0.01       -7.04      7.28 o 
  12   2   8       10.95       14.41      8.61 o 
  13   2   8       17.75       25.26      9.92 o 
  14   2   8        0.24       14.68     10.53 o 
  15   2   8       33.51       18.06     13.79 o 
  16   2   8        1.02        2.26     16.90 o 
   1   3   8     1470.06     1357.07     17.77 o 
   2   3   8       27.62       49.12      4.48 o 
   3   3   8      392.30      416.78     10.13 o 
   4   3   8      158.27      123.26      6.82 o 
   5   3   8     3812.91     3934.33     52.08 o 
   6   3   8        0.10        7.01      6.44 o 
   7   3   8      164.72      192.86     16.41 o 
   8   3   8       43.05       52.09     11.03 o 
   9   3   8      132.75      128.65     11.25 o 
  10   3   8      201.24      185.68     14.76 o 
  11   3   8       51.31       59.31     10.80 o 
  12   3   8      169.84      177.04     14.86 o 
  13   3   8       12.80       20.68     11.45 o 
  14   3   8        1.05        2.14     11.67 o 
  15   3   8        2.84       33.98     16.63 o 
  16   3   8        2.32       -4.39     14.39 o 
   0   4   8      257.31      253.46     12.62 o 
   1   4   8      166.86      210.10      8.37 o 
   2   4   8      193.87      218.06      7.73 o 
   3   4   8      215.90      222.29      8.68 o 
   4   4   8       20.80       41.81      6.70 o 
   5   4   8       93.00       87.82      9.28 o 
   6   4   8      239.53      227.73     13.49 o 
   7   4   8      166.33      159.11     11.69 o 
   8   4   8      533.60      482.97     18.58 o 
   9   4   8      229.61      214.04     13.93 o 
  10   4   8       96.77      102.32     10.94 o 
  11   4   8      142.89      129.91     15.62 o 
  12   4   8      167.92      173.95     18.32 o 
  13   4   8       12.16       13.79     14.26 o 
  14   4   8        3.14       18.10     15.88 o 
  15   4   8       10.24       20.71     17.59 o 
   1   5   8      129.16      134.45      9.37 o 
   2   5   8       24.59       33.74     11.69 o 
   3   5   8       88.98      109.60     10.88 o 
   4   5   8      319.48      264.00     13.62 o 
   5   5   8      250.50      214.27     12.87 o 
   6   5   8       35.56       33.54     11.79 o 
   7   5   8      167.60      172.88     13.32 o 
   8   5   8        0.18       -7.66      7.66 o 
   9   5   8       84.56      107.10     16.87 o 
  10   5   8      169.98      214.89     25.40 o 
  11   5   8        2.09       17.72     13.48 o 
  12   5   8       91.49       94.16     20.97 o 
  13   5   8       65.40       57.72     18.60 o 
  14   5   8        2.51       -9.28     15.64 o 
   0   6   8      569.14      513.31     24.19 o 
   1   6   8      128.82      141.73     11.80 o 
   2   6   8       81.80      103.94      9.43 o 
   3   6   8       41.96       52.45      8.69 o 
   4   6   8      138.29      143.19     12.73 o 
   5   6   8      253.19      257.04     18.76 o 
   6   6   8      178.85      210.99     15.42 o 
   7   6   8       30.78       45.03     15.27 o 
   8   6   8       34.57       54.37     13.27 o 
   9   6   8      257.92      250.43     25.51 o 
  10   6   8       21.30        8.87     14.93 o 
  11   6   8      121.47      117.40     23.25 o 
  12   6   8       12.28       24.89     21.21 o 
  13   6   8       27.06       22.84     23.06 o 
   1   7   8      177.06      128.78     10.66 o 
   2   7   8       69.30       57.93      9.30 o 
   3   7   8       13.65       22.93     10.52 o 
   4   7   8       19.64       25.38     11.14 o 
   5   7   8        3.11        0.08      8.00 o 
   6   7   8        9.24       17.95     14.16 o 
   7   7   8       27.21       34.13     13.80 o 
   8   7   8        0.30       -2.53     12.99 o 
   9   7   8       17.82       30.20     19.14 o 
  10   7   8       85.54      120.27     44.92 o 
  11   7   8       55.26       60.46     25.47 o 
  12   7   8       45.02       42.01     23.38 o 
   0   8   8        6.66       18.30     16.29 o 
   1   8   8       11.20        6.90      7.84 o 
   2   8   8       24.92        5.46     10.40 o 
   3   8   8        6.98       19.69     10.77 o 
   4   8   8      218.36      248.44     23.46 o 
   5   8   8      120.78      123.13     22.15 o 
   6   8   8        2.81        7.22     15.06 o 
   7   8   8       85.27      116.77     32.52 o 
   8   8   8       89.72       69.57     22.42 o 
   9   8   8       12.53        7.61     20.14 o 
   1   9   8        5.98       12.26     17.26 o 
   2   9   8        6.18       28.08     17.77 o 
   3   9   8       60.14       59.96     22.39 o 
   4   9   8        8.76       17.86     21.28 o 
   5   9   8      171.38      183.25     49.60 o 
   6   9   8        5.91      -19.25     24.50 o 
   1   1   9     2477.60     2356.34     36.54 o 
   2   1   9      385.69      383.35      8.95 o 
   3   1   9      658.06      564.23      9.33 o 
   4   1   9      150.83      125.97      6.01 o 
   5   1   9     1440.62     1476.45     20.49 o 
   6   1   9        0.00        2.66      3.62 o 
   7   1   9        0.01       10.25      4.05 o 
   8   1   9       10.36       30.14      5.28 o 
   9   1   9      284.73      275.90     10.52 o 
  10   1   9      214.07      196.01     10.35 o 
  11   1   9        0.14        0.47      5.33 o 
  12   1   9        2.24        3.55      7.72 o 
  13   1   9       87.33       79.49     12.58 o 
  14   1   9       16.28       26.15     11.16 o 
  15   1   9       10.91        6.39     12.38 o 
  16   1   9       77.29       79.23     21.89 o 
   0   2   9     2188.18     2449.01     43.59 o 
   1   2   9        0.11        3.26      2.71 o 
   2   2   9      962.35     1086.65     12.62 o 
   3   2   9        7.43       12.08      3.84 o 
   4   2   9        0.51        8.95      5.55 o 
   5   2   9      329.50      379.09      8.67 o 
   6   2   9      117.63      130.34      6.49 o 
   7   2   9        1.10        6.90      4.17 o 
   8   2   9       41.05       59.45      7.87 o 
   9   2   9       23.33       23.36      7.80 o 
  10   2   9       24.28       42.59      9.35 o 
  11   2   9      153.81      157.42     13.60 o 
  12   2   9       28.15       27.29      9.98 o 
  13   2   9      136.92      144.87     15.33 o 
  14   2   9       15.84       20.78     12.57 o 
  15   2   9        1.22        4.27     10.72 o 
  16   2   9       24.29        5.44     21.89 o 
   1   3   9      644.36      572.29     10.22 o 
   2   3   9     1880.25     1871.98     22.82 o 
   3   3   9       16.90       13.96      3.26 o 
   4   3   9      682.86      698.62     15.54 o 
   5   3   9      174.62      178.61     10.28 o 
   6   3   9      489.96      512.98     12.56 o 
   7   3   9      205.43      233.77     12.28 o 
   8   3   9        8.52       10.66      7.07 o 
   9   3   9        0.97       33.25      8.35 o 
  10   3   9        4.04       -0.19      6.14 o 
  11   3   9      115.32      117.75     13.32 o 
  12   3   9      147.73      135.31     14.46 o 
  13   3   9        0.02       17.75     11.79 o 
  14   3   9       66.17       76.85     17.46 o 
  15   3   9       60.14       67.53     20.45 o 
  16   3   9        2.53       21.83     19.02 o 
   0   4   9     1159.63     1121.15     26.60 o 
   1   4   9        3.03       15.22      4.89 o 
   2   4   9      139.08      137.31      6.68 o 
   3   4   9       90.89      105.11      6.90 o 
   4   4   9       44.03       54.79      5.75 o 
   5   4   9      158.59      189.36     11.14 o 
   6   4   9        7.81       18.39      6.72 o 
   7   4   9       49.82       60.29      9.54 o 
   8   4   9        0.58        6.44      7.06 o 
   9   4   9      159.37      217.06     24.20 o 
  10   4   9       71.25       63.36     10.48 o 
  11   4   9       85.87      105.70     15.93 o 
  12   4   9        0.95       -4.66     10.49 o 
  13   4   9        7.38       26.40     16.77 o 
  14   4   9       18.83       28.69     16.79 o 
  15   4   9       12.38       19.98     16.93 o 
   1   5   9      257.16      253.11     11.87 o 
   2   5   9      117.71      107.43      9.14 o 
   3   5   9        4.64        9.73      4.56 o 
   4   5   9        1.33        8.19      5.38 o 
   5   5   9      132.95      154.56     11.91 o 
   6   5   9      191.82      194.46     12.95 o 
   7   5   9       83.55       90.20     11.39 o 
   8   5   9        1.67       -6.45      7.43 o 
   9   5   9        0.41        4.93      8.62 o 
  10   5   9       10.09       24.72     11.11 o 
  11   5   9       25.61       32.79     12.67 o 
  12   5   9        0.19       -1.92     13.25 o 
  13   5   9        3.41       18.77     15.71 o 
  14   5   9        4.88       17.50     18.81 o 
   0   6   9      267.51      231.87     17.66 o 
   1   6   9       77.16       90.40     14.71 o 
   2   6   9        4.64        4.82      5.70 o 
   3   6   9        1.68        6.42      5.54 o 
   4   6   9      142.78      141.26     12.73 o 
   5   6   9       23.64       32.82      9.44 o 
   6   6   9       75.15       67.34     10.56 o 
   7   6   9       20.14       15.53     12.14 o 
   8   6   9       59.94       37.22     12.82 o 
   9   6   9        0.27       -2.84     10.14 o 
  10   6   9      121.47      113.75     19.96 o 
  11   6   9       43.25       44.14     16.51 o 
  12   6   9       78.53       87.80     29.49 o 
  13   6   9       14.35        6.44     20.36 o 
   1   7   9        0.70       -5.91      7.30 o 
   2   7   9      240.79      198.14     15.63 o 
   3   7   9       29.48       31.06     10.69 o 
   4   7   9      127.28      144.06     14.93 o 
   5   7   9        0.56       14.88      9.78 o 
   6   7   9       39.40       47.75     13.35 o 
   7   7   9      141.90      121.85     18.05 o 
   8   7   9       15.04        9.78     14.15 o 
   9   7   9       97.35       89.47     28.39 o 
  10   7   9        9.68       31.95     26.66 o 
  11   7   9        3.93        8.74     18.51 o 
   0   8   9      154.45      113.71     19.80 o 
   1   8   9        4.59        5.97     10.72 o 
   2   8   9       12.96       28.77     13.78 o 
   3   8   9        0.00        1.07      9.38 o 
   4   8   9       53.43       47.21     17.58 o 
   5   8   9       95.88      113.02     28.32 o 
   6   8   9       21.55        4.50     13.64 o 
   7   8   9      172.86      185.35     28.55 o 
   8   8   9        3.93       13.26     16.75 o 
   9   8   9       24.23       36.28     27.21 o 
   1   9   9       38.65       34.25     19.60 o 
   2   9   9        0.03       18.83     23.18 o 
   3   9   9        6.19       19.95     16.74 o 
   4   9   9       33.41       40.20     20.82 o 
   5   9   9       21.53       63.77     28.26 o 
   6   9   9       44.25       45.72     27.13 o 
   0   0  10     9292.81    11128.53    161.80 o 
   1   0  10     1126.10     1084.03     19.50 o 
   2   0  10      713.88      912.76     36.27 o 
   3   0  10     1282.92     1340.32     26.86 o 
   4   0  10      138.73      173.69      8.91 o 
   5   0  10      402.66      457.03     16.70 o 
   6   0  10        2.13        1.93      4.89 o 
   7   0  10        9.29       11.50      8.14 o 
   8   0  10      648.87      736.58     23.14 o 
   9   0  10      241.66      211.54     14.99 o 
  10   0  10       33.11       52.58     11.22 o 
  11   0  10      155.17      170.31     14.63 o 
  12   0  10      180.35      196.22     16.99 o 
  13   0  10       94.32      113.42     18.81 o 
  14   0  10        5.11       44.40     33.56 o 
  15   0  10       89.89       53.55     24.40 o 
  16   0  10      122.72      202.12     47.74 o 
   1   1  10     1312.60     1350.18     26.77 o 
   2   1  10       61.33       63.42      5.37 o 
   3   1  10     1606.66     1561.13     18.60 o 
   4   1  10       15.78       18.93      6.32 o 
   5   1  10        9.25       13.94      4.56 o 
   6   1  10      222.08      246.64      9.14 o 
   7   1  10      286.86      311.73     10.19 o 
   8   1  10      279.26      260.76     10.33 o 
   9   1  10       64.33       79.60      8.48 o 
  10   1  10      563.23      463.21     19.23 o 
  11   1  10       23.93       14.76      7.51 o 
  12   1  10       82.48       74.25     11.45 o 
  13   1  10       53.59       61.15     12.46 o 
  14   1  10       32.62       16.13     11.68 o 
  15   1  10        0.03       31.43     14.70 o 
  16   1  10       12.88        3.82     14.30 o 
   0   2  10      808.22     1045.07     26.91 o 
   1   2  10      214.22      238.20      7.56 o 
   2   2  10      814.33      790.82     13.36 o 
   3   2  10      463.86      502.92     11.88 o 
   4   2  10      526.84      529.88     10.14 o 
   5   2  10       89.65       99.46      6.68 o 
   6   2  10       52.72       77.56      5.54 o 
   7   2  10       38.12       50.43      6.69 o 
   8   2  10       37.15       37.66      7.47 o 
   9   2  10       50.24       62.36      7.75 o 
  10   2  10       14.51       20.91      9.26 o 
  11   2  10        6.30       16.28      8.80 o 
  12   2  10       54.66       75.44     12.60 o 
  13   2  10       26.74       22.43     10.75 o 
  14   2  10       66.91       47.63     14.68 o 
  15   2  10       60.00       59.92     17.31 o 
  16   2  10       45.46       62.67     29.57 o 
   1   3  10     4946.66     5268.99     45.29 o 
   2   3  10       64.60       73.45      6.37 o 
   3   3  10      401.69      335.87     10.51 o 
   4   3  10      151.69      158.41      8.48 o 
   5   3  10      307.18      302.13     11.04 o 
   6   3  10       17.53       20.02      5.73 o 
   7   3  10        6.23       11.82      6.43 o 
   8   3  10        0.38        7.65      6.95 o 
   9   3  10       49.83       57.73     10.53 o 
  10   3  10        0.00        5.16      7.38 o 
  11   3  10       59.56       65.01     12.11 o 
  12   3  10       34.86       48.74     11.25 o 
  13   3  10        0.57       -2.74      9.64 o 
  14   3  10       34.95       26.52     12.74 o 
  15   3  10       28.41       10.73     14.75 o 
   0   4  10       71.41       63.35     14.83 o 
   1   4  10       52.91       60.58      6.89 o 
   2   4  10      642.35      600.38     12.89 o 
   3   4  10       11.16        2.84      4.11 o 
   4   4  10      346.07      363.41     10.29 o 
   5   4  10      832.22      793.00     17.22 o 
   6   4  10      207.16      217.89     14.08 o 
   7   4  10       92.65      105.99     11.06 o 
   8   4  10      232.07      228.13     14.31 o 
   9   4  10      274.75      323.64     19.37 o 
  10   4  10        1.04        8.90      7.74 o 
  11   4  10       28.60       26.59     11.71 o 
  12   4  10      132.15      150.70     20.23 o 
  13   4  10       20.39        8.64     11.99 o 
  14   4  10       13.18       18.17     15.69 o 
  15   4  10        0.27       15.28     21.60 o 
   1   5  10      371.71      409.81     13.29 o 
   2   5  10      166.95      177.80      9.05 o 
   3   5  10       39.59       41.96      5.91 o 
   4   5  10      497.43      496.72     17.06 o 
   5   5  10      135.76      122.34     10.96 o 
   6   5  10       40.59       56.22      9.90 o 
   7   5  10        0.55       -7.41      7.41 o 
   8   5  10      138.35      138.36     12.29 o 
   9   5  10       72.81       90.53     12.72 o 
  10   5  10       16.22       33.92     11.96 o 
  11   5  10       62.14       59.30     14.43 o 
  12   5  10       32.97       16.66     15.43 o 
  13   5  10       10.86       13.96     17.88 o 
  14   5  10        0.19        4.92     18.93 o 
   0   6  10       90.72      123.38     14.90 o 
   1   6  10       63.16       62.22      9.75 o 
   2   6  10       15.79       15.10      5.94 o 
   3   6  10       29.05       45.29      9.15 o 
   4   6  10        0.72       27.76     14.59 o 
   5   6  10       26.55       23.08      8.90 o 
   6   6  10       17.30       14.29      9.00 o 
   7   6  10      410.76      407.42     23.71 o 
   8   6  10       17.35        6.93     10.05 o 
   9   6  10      246.29      250.99     21.79 o 
  10   6  10       11.07       29.97     16.00 o 
  11   6  10       23.05       10.14     16.31 o 
  12   6  10       22.98       13.39     17.14 o 
  13   6  10       16.73       -6.41     19.69 o 
   1   7  10        0.78       12.45      7.22 o 
   2   7  10       14.09       10.90      6.52 o 
   3   7  10       39.33       36.15     10.87 o 
   4   7  10       11.31       20.02     12.62 o 
   5   7  10      240.08      247.93     19.91 o 
   6   7  10       33.92       27.90     12.44 o 
   7   7  10      119.30      106.49     21.93 o 
   8   7  10        9.95       15.39     14.61 o 
   9   7  10        1.57       -5.45     17.43 o 
  10   7  10        5.02        5.73     15.98 o 
  11   7  10       13.22       32.61     25.54 o 
   0   8  10      196.07      184.56     23.41 o 
   1   8  10       77.17       76.64     22.37 o 
   2   8  10       17.47       43.23     18.21 o 
   3   8  10      330.39      320.03     26.99 o 
   4   8  10        6.08       17.54     13.78 o 
   5   8  10       51.55       67.26     22.69 o 
   6   8  10        1.35       20.14     17.94 o 
   7   8  10        0.04       -8.88     17.48 o 
   8   8  10       15.06       35.75     22.66 o 
   9   8  10        3.97       -9.28     21.69 o 
   1   9  10       67.20       63.78     23.54 o 
   2   9  10       41.65       45.73     26.19 o 
   3   9  10       24.90       20.60     21.51 o 
   4   9  10        8.17       20.59     22.95 o 
   5   9  10        0.47        1.29     17.85 o 
   1   1  11       46.56       39.27      8.34 o 
   2   1  11      529.41      542.98      9.50 o 
   3   1  11       83.82       89.96      5.01 o 
   4   1  11      349.71      388.57      9.34 o 
   5   1  11     1930.33     1936.04     27.14 o 
   6   1  11      409.08      442.53     11.72 o 
   7   1  11       27.41       23.02      5.68 o 
   8   1  11        8.71        4.03      4.67 o 
   9   1  11      393.01      385.48     12.61 o 
  10   1  11      160.22      126.98     10.12 o 
  11   1  11       16.79       29.67      8.40 o 
  12   1  11      390.56      335.98     18.90 o 
  13   1  11        0.87        9.63      9.45 o 
  14   1  11       30.86       11.66     11.66 o 
  15   1  11        5.19       16.34     14.56 o 
  16   1  11        0.00      -18.75     18.75 o 
   0   2  11       43.22       98.90     10.42 o 
   1   2  11      155.78      163.58      8.10 o 
   2   2  11     1163.32     1112.19     17.18 o 
   3   2  11        8.33       26.68      5.93 o 
   4   2  11       13.67       16.53      4.20 o 
   5   2  11       10.36        3.17      3.56 o 
   6   2  11       82.58       83.71      5.69 o 
   7   2  11        6.17        7.79      5.31 o 
   8   2  11       24.00       32.31      6.25 o 
   9   2  11      126.61      134.47      9.40 o 
  10   2  11       53.31       66.37     12.95 o 
  11   2  11      122.92      118.42     17.96 o 
  12   2  11       40.43       42.70     11.77 o 
  13   2  11       75.38       77.15     13.82 o 
  14   2  11        8.34        4.06      9.92 o 
  15   2  11       12.03       -2.95     12.88 o 
  16   2  11        1.40       19.00     20.51 o 
   1   3  11      821.76      815.01     14.98 o 
   2   3  11      347.71      330.11     10.02 o 
   3   3  11        0.14        1.60      3.72 o 
   4   3  11      121.15      120.42      5.72 o 
   5   3  11      104.10      105.45      8.28 o 
   6   3  11       89.37      104.04      7.64 o 
   7   3  11      523.06      510.58     18.44 o 
   8   3  11      150.15      212.59     23.48 o 
   9   3  11        4.07       -0.81      6.53 o 
  10   3  11       14.69       18.75      9.18 o 
  11   3  11      123.04      130.91     15.46 o 
  12   3  11       16.00       18.66     10.27 o 
  13   3  11        0.35       -4.18      9.87 o 
  14   3  11        0.00       26.29     13.26 o 
  15   3  11       19.96       43.31     18.86 o 
   0   4  11      276.85      286.60     13.14 o 
   1   4  11      209.96      169.75     10.57 o 
   2   4  11        4.55        5.22      4.50 o 
   3   4  11       37.80       64.61      8.87 o 
   4   4  11       41.55       52.53      6.28 o 
   5   4  11       12.53        9.13      5.05 o 
   6   4  11      556.77      525.30     18.36 o 
   7   4  11       23.90       22.75      8.24 o 
   8   4  11      306.64      306.38     15.93 o 
   9   4  11        6.92       13.03      8.31 o 
  10   4  11        4.02       10.65      8.88 o 
  11   4  11       28.58        8.74      8.95 o 
  12   4  11        1.46        5.74     10.89 o 
  13   4  11       11.87        9.74     13.92 o 
  14   4  11        0.92       28.57     19.03 o 
  15   4  11        1.08       53.01     23.51 o 
   1   5  11       12.62        9.87      5.07 o 
   2   5  11      212.11      218.23     10.15 o 
   3   5  11      194.17      195.42      9.56 o 
   4   5  11        3.69        6.48      6.36 o 
   5   5  11      801.13      726.75     21.71 o 
   6   5  11      299.97      299.04     15.59 o 
   7   5  11       28.47       21.23      8.40 o 
   8   5  11       27.90       28.42      9.89 o 
   9   5  11        0.07        6.10      8.26 o 
  10   5  11      130.55      155.31     18.55 o 
  11   5  11       30.10       41.08     14.48 o 
  12   5  11       20.54       -0.42     11.12 o 
  13   5  11        0.80       33.20     19.43 o 
  14   5  11       17.46       29.31     20.75 o 
   0   6  11      338.50      287.87     20.44 o 
   1   6  11       43.52       51.17      9.45 o 
   2   6  11        7.75        5.87      6.46 o 
   3   6  11       52.14       65.32     10.28 o 
   4   6  11      713.58      672.87     26.38 o 
   5   6  11       32.24       31.10     10.74 o 
   6   6  11       43.99       43.65     16.30 o 
   7   6  11       48.68       65.64     13.57 o 
   8   6  11      517.12      497.76     28.57 o 
   9   6  11        2.82       -6.11     12.74 o 
  10   6  11       12.27       21.48     15.78 o 
  11   6  11       10.15       22.62     19.77 o 
  12   6  11       58.49       80.88     24.76 o 
   1   7  11        2.06       18.66      9.14 o 
   2   7  11       38.28       15.81      9.87 o 
   3   7  11      231.17      222.46     19.06 o 
   4   7  11       42.05       82.21     24.43 o 
   5   7  11      510.91      480.78     26.31 o 
   6   7  11      106.91      132.08     17.44 o 
   7   7  11      199.04      216.18     24.65 o 
   8   7  11        0.72       12.70     14.86 o 
   9   7  11        9.85       -9.67     15.80 o 
  10   7  11        4.49       11.38     20.26 o 
  11   7  11        1.67       -3.21     16.71 o 
   0   8  11       35.60        6.07     12.40 o 
   1   8  11       15.27       41.39     18.13 o 
   2   8  11       90.38       91.68     19.12 o 
   3   8  11       96.24       94.45     19.37 o 
   4   8  11      179.29      200.17     24.25 o 
   5   8  11        0.01        7.25     17.32 o 
   6   8  11       83.62       59.71     21.83 o 
   7   8  11       76.92       92.19     35.18 o 
   8   8  11        1.86       -2.49     17.82 o 
   1   9  11      127.78      181.31     29.22 o 
   2   9  11       51.85       48.94     27.29 o 
   3   9  11        2.69       10.62     17.73 o 
   4   9  11        3.21       15.15     18.17 o 
   5   9  11        6.53       -6.48     21.20 o 
   0   0  12     9357.74    10737.59    174.96 o 
   1   0  12     2069.49     2109.33     33.70 o 
   2   0  12     5804.35     5716.05     77.00 o 
   3   0  12     1536.92     1533.26     41.23 o 
   4   0  12       10.41        9.22     13.44 o 
   5   0  12       65.60       48.39      9.72 o 
   6   0  12       95.83       84.58     10.11 o 
   7   0  12       95.81      130.89     11.24 o 
   8   0  12      508.74      520.89     20.77 o 
   9   0  12        3.34        3.32      9.77 o 
  10   0  12       35.07       31.64     12.29 o 
  11   0  12      160.42      143.49     14.76 o 
  12   0  12       51.51       26.79     14.48 o 
  13   0  12       24.45       30.24     15.22 o 
  14   0  12       32.26       -1.73     15.82 o 
  15   0  12      150.70      107.19     28.65 o 
  16   0  12       35.27       15.79     27.90 o 
   1   1  12       57.38       42.11      7.09 o 
   2   1  12      111.54       98.75      5.45 o 
   3   1  12     1709.41     1676.34     22.44 o 
   4   1  12       29.28       36.91      4.81 o 
   5   1  12      376.72      417.12     13.28 o 
   6   1  12       12.07        2.53      3.90 o 
   7   1  12        1.67        0.28      6.11 o 
   8   1  12       14.61       14.32      5.61 o 
   9   1  12       34.67       52.84      7.10 o 
  10   1  12      494.56      490.30     17.43 o 
  11   1  12       18.38       11.84      7.07 o 
  12   1  12       97.66      122.39     14.48 o 
  13   1  12       32.40       30.52     11.65 o 
  14   1  12      137.07      138.04     18.54 o 
  15   1  12        0.93       -4.76     12.96 o 
  16   1  12        4.05       23.20     19.66 o 
   0   2  12     1503.94     1585.19     38.36 o 
   1   2  12        3.14        4.98      5.05 o 
   2   2  12      109.65      155.25      8.22 o 
   3   2  12        9.00        4.27      3.74 o 
   4   2  12       43.55       59.18      7.50 o 
   5   2  12      204.07      205.63      7.96 o 
   6   2  12       17.49       16.58      6.46 o 
   7   2  12      420.82      394.39     14.50 o 
   8   2  12       30.73       49.45      7.76 o 
   9   2  12       93.47       98.77      9.36 o 
  10   2  12      111.18      151.96     13.72 o 
  11   2  12      410.69      435.37     20.79 o 
  12   2  12      129.03      142.65     16.56 o 
  13   2  12        0.00        2.19      9.32 o 
  14   2  12        6.36       16.62     11.66 o 
  15   2  12       40.45       22.24     17.71 o 
   1   3  12        0.83        3.91      6.00 o 
   2   3  12      116.42      127.22     10.51 o 
   3   3  12      130.13      139.80      7.94 o 
   4   3  12      524.89      452.77     13.16 o 
   5   3  12       35.64       54.07      5.32 o 
   6   3  12       34.21       45.53      7.18 o 
   7   3  12       82.15       80.04      9.33 o 
   8   3  12      240.14      248.07     16.26 o 
   9   3  12        6.63       25.71     12.54 o 
  10   3  12       12.78        8.15      8.16 o 
  11   3  12        8.23       38.27     10.84 o 
  12   3  12       51.24       38.43     12.31 o 
  13   3  12        9.39       18.01     12.92 o 
  14   3  12        4.35        8.38     12.15 o 
  15   3  12        1.73       19.28     18.51 o 
   0   4  12      588.90      554.85     26.21 o 
   1   4  12       17.31       49.33     11.94 o 
   2   4  12       28.85       33.09      7.86 o 
   3   4  12       94.77       91.79      7.85 o 
   4   4  12      263.31      250.98     12.77 o 
   5   4  12       52.28       81.52      7.58 o 
   6   4  12       12.30       18.91      8.71 o 
   7   4  12      631.81      617.65     20.84 o 
   8   4  12       11.92       14.07      7.74 o 
   9   4  12      199.55      184.13     14.22 o 
  10   4  12       70.44       65.29     11.33 o 
  11   4  12        9.34       16.35      9.88 o 
  12   4  12      144.46      164.05     21.91 o 
  13   4  12       11.78       27.60     15.34 o 
  14   4  12        9.65       73.44     21.05 o 
   1   5  12      324.07      279.58     17.85 o 
   2   5  12       11.43       18.29      6.86 o 
   3   5  12      178.04      134.58      9.62 o 
   4   5  12       27.60       54.43      9.10 o 
   5   5  12        8.81       12.62      9.78 o 
   6   5  12      208.85      224.17     15.83 o 
   7   5  12       71.36       94.38     11.23 o 
   8   5  12       15.03       16.21      9.19 o 
   9   5  12      187.34      179.21     15.10 o 
  10   5  12       14.62       16.21     13.42 o 
  11   5  12      102.49      113.49     20.53 o 
  12   5  12        5.24        5.65     13.89 o 
  13   5  12        4.92       19.63     17.05 o 
   0   6  12       27.24       37.27     13.69 o 
   1   6  12       25.24       25.39      8.83 o 
   2   6  12       64.39       88.86     13.30 o 
   3   6  12      232.16      217.98     14.64 o 
   4   6  12      572.93      553.02     25.68 o 
   5   6  12      759.53      710.85     28.82 o 
   6   6  12      260.34      261.11     20.31 o 
   7   6  12       29.67       46.20     16.06 o 
   8   6  12        4.30        0.39      9.99 o 
   9   6  12        1.00       10.37     13.32 o 
  10   6  12        0.29       20.41     14.35 o 
  11   6  12       27.42       23.70     19.19 o 
  12   6  12        0.03       -6.05     17.73 o 
   1   7  12        3.58        2.20      7.33 o 
   2   7  12      216.90      235.72     20.76 o 
   3   7  12        9.06      -10.15     12.17 o 
   4   7  12       12.65       19.12     13.37 o 
   5   7  12       56.50       50.05     15.25 o 
   6   7  12      286.66      291.85     25.79 o 
   7   7  12        0.29       -2.26     14.13 o 
   8   7  12      147.77      152.33     27.52 o 
   9   7  12       17.45       19.81     20.22 o 
  10   7  12        0.01       -6.89     16.19 o 
   0   8  12       39.80       57.25     45.52 o 
   1   8  12        9.41        5.06     12.24 o 
   2   8  12       11.97       15.02     14.55 o 
   3   8  12        4.26        8.51     13.02 o 
   4   8  12      102.87       97.94     22.53 o 
   5   8  12       32.51       30.30     19.25 o 
   6   8  12       22.16       40.26     21.87 o 
   7   8  12        9.70       27.82     21.92 o 
   8   8  12        0.07       26.00     22.32 o 
   1   9  12        0.27       22.62     30.05 o 
   2   9  12       12.83       31.85     24.15 o 
   3   9  12       42.06       25.66     22.08 o 
   4   9  12        9.67       19.28     22.11 o 
   1   1  13     6028.17     6052.09     93.24 o 
   2   1  13     1441.06     1495.35     22.17 o 
   3   1  13      106.95       99.67      6.16 o 
   4   1  13       19.74        9.63      4.57 o 
   5   1  13      443.44      456.69     14.68 o 
   6   1  13      332.13      392.35     14.16 o 
   7   1  13       53.74       71.51      7.45 o 
   8   1  13      149.50      130.80     11.35 o 
   9   1  13      123.62      130.68      9.82 o 
  10   1  13       68.27       56.46      9.77 o 
  11   1  13       21.23        6.55      7.72 o 
  12   1  13       54.44       51.52     12.29 o 
  13   1  13        4.16        0.93      9.38 o 
  14   1  13       44.97       35.76     16.00 o 
  15   1  13       11.60       26.58     15.40 o 
   0   2  13     2178.36     2316.10     50.89 o 
   1   2  13      168.18      202.19     11.04 o 
   2   2  13      416.31      376.14      9.79 o 
   3   2  13        7.75       15.02      5.52 o 
   4   2  13       95.15      112.66      6.14 o 
   5   2  13      106.69      101.90      6.44 o 
   6   2  13      273.58      255.33     10.22 o 
   7   2  13      460.21      427.97     14.50 o 
   8   2  13       70.59       93.46     11.47 o 
   9   2  13       18.38       16.30      8.43 o 
  10   2  13       40.19       36.92     10.36 o 
  11   2  13       12.37        7.16      8.82 o 
  12   2  13       31.02       30.18     11.14 o 
  13   2  13       76.25       88.69     14.98 o 
  14   2  13        0.76        8.91     12.26 o 
  15   2  13       33.93       47.41     21.01 o 
   1   3  13      301.83      303.35     13.52 o 
   2   3  13       27.71       33.43      5.35 o 
   3   3  13       14.98       26.06      7.69 o 
   4   3  13       28.59       26.57      6.58 o 
   5   3  13      568.55      530.47     12.31 o 
   6   3  13      309.94      296.37     19.17 o 
   7   3  13      765.51      734.49     23.31 o 
   8   3  13       12.50       17.04      7.82 o 
   9   3  13       79.20       69.06     10.82 o 
  10   3  13        0.70        4.25      7.93 o 
  11   3  13       24.86       27.24     10.65 o 
  12   3  13       28.62       10.82     10.55 o 
  13   3  13        0.70       -2.86     11.57 o 
  14   3  13        0.32       -7.95     13.60 o 
  15   3  13       20.83       14.74     18.83 o 
   0   4  13        1.64       37.33     15.37 o 
   1   4  13      337.48      301.53     14.51 o 
   2   4  13        0.89        6.92      6.01 o 
   3   4  13        3.40        7.07      8.49 o 
   4   4  13       13.95       14.41      5.82 o 
   5   4  13     1035.24      919.95     23.80 o 
   6   4  13       82.35       88.76     12.70 o 
   7   4  13      402.17      391.31     17.19 o 
   8   4  13       59.96       75.98     10.83 o 
   9   4  13        1.82        3.35      9.07 o 
  10   4  13       14.89        0.04      7.75 o 
  11   4  13       16.19       33.56     11.20 o 
  12   4  13       52.99       55.98     16.32 o 
  13   4  13        7.30       11.03     13.21 o 
  14   4  13       18.12       57.98     26.66 o 
   1   5  13      176.10      196.79     15.33 o 
   2   5  13      160.27      188.52     14.42 o 
   3   5  13        3.01        2.75      8.19 o 
   4   5  13       38.68       50.98      8.92 o 
   5   5  13       68.36       47.04     11.30 o 
   6   5  13       63.46       83.64     13.06 o 
   7   5  13      219.75      183.22     16.39 o 
   8   5  13       61.01       59.45     13.06 o 
   9   5  13       46.38       65.50     15.94 o 
  10   5  13       81.24       97.33     18.82 o 
  11   5  13        0.09        3.58     11.68 o 
  12   5  13        0.06       13.78     18.17 o 
  13   5  13        3.07       19.88     17.50 o 
   0   6  13      443.92      414.15     28.46 o 
   1   6  13       51.04       60.31     10.50 o 
   2   6  13       21.76       22.11      8.70 o 
   3   6  13       34.99       43.13     12.31 o 
   4   6  13       13.13      -11.28     13.04 o 
   5   6  13       88.88      106.76     17.51 o 
   6   6  13      147.70      193.64     18.20 o 
   7   6  13        7.06        0.80      9.28 o 
   8   6  13      241.99      256.61     20.93 o 
   9   6  13        4.39        4.33     13.82 o 
  10   6  13        0.06       32.96     23.78 o 
  11   6  13        4.90       33.53     23.38 o 
  12   6  13       46.51       16.83     21.39 o 
   1   7  13       19.29       20.68     14.37 o 
   2   7  13        0.26        7.08     12.36 o 
   3   7  13       29.05       41.88     15.28 o 
   4   7  13       48.46       17.19     12.96 o 
   5   7  13      123.55      124.06     18.20 o 
   6   7  13      103.60      120.94     20.41 o 
   7   7  13        0.22       11.44     15.51 o 
   8   7  13       96.29      105.18     24.96 o 
   9   7  13       39.46       84.94     26.24 o 
  10   7  13       16.29       13.32     18.65 o 
   0   8  13       26.06        5.45     23.72 o 
   1   8  13        1.58       11.27     13.09 o 
   2   8  13       16.12       12.09     13.80 o 
   3   8  13        8.63        8.04     13.43 o 
   4   8  13        0.92       18.77     15.75 o 
   5   8  13       13.45       13.08     18.06 o 
   6   8  13        9.86        2.88     14.94 o 
   7   8  13        0.44       16.53     20.51 o 
   1   9  13       50.20       44.62     24.44 o 
   2   9  13        5.88        9.11     21.57 o 
   3   9  13       19.41        3.67     20.85 o 
   0   0  14     1774.86     1692.24     69.20 o 
   1   0  14      297.83      306.86     12.28 o 
   2   0  14        2.73        5.96      5.22 o 
   3   0  14      184.82      199.34     12.80 o 
   4   0  14      198.63      179.92     13.77 o 
   5   0  14      390.73      403.36     17.48 o 
   6   0  14       91.28       89.42     17.65 o 
   7   0  14      364.17      304.78     17.99 o 
   8   0  14      213.51      217.09     21.99 o 
   9   0  14      179.06      188.63     16.25 o 
  10   0  14      385.01      400.31     22.39 o 
  11   0  14      663.38      568.50     30.10 o 
  12   0  14        0.08       26.98     19.90 o 
  13   0  14       93.65       86.73     25.54 o 
  14   0  14        0.12        1.55     16.63 o 
  15   0  14       58.38      103.50     37.06 o 
   1   1  14       53.34      101.77     15.76 o 
   2   1  14       24.08       27.61      5.45 o 
   3   1  14      619.30      639.24     15.37 o 
   4   1  14        5.79       -2.34      4.27 o 
   5   1  14     3104.67     2971.40     39.36 o 
   6   1  14       32.88       31.44      7.47 o 
   7   1  14      120.41      133.72      9.23 o 
   8   1  14      140.00      140.00     11.64 o 
   9   1  14       44.84       61.91      7.88 o 
  10   1  14        9.14        8.32      7.53 o 
  11   1  14        0.37       22.49     12.33 o 
  12   1  14        0.04       -0.20      9.25 o 
  13   1  14        3.76       -0.74      9.81 o 
  14   1  14      128.13       89.68     18.99 o 
  15   1  14        0.02        8.96     14.40 o 
   0   2  14      347.00      325.41     20.03 o 
   1   2  14      118.03      149.45     10.37 o 
   2   2  14      924.65      867.33     15.65 o 
   3   2  14      609.49      542.73     15.17 o 
   4   2  14      536.04      516.80     15.65 o 
   5   2  14      225.74      215.12      9.47 o 
   6   2  14      335.43      308.72     10.97 o 
   7   2  14       19.93       17.34      6.15 o 
   8   2  14      335.56      305.30     13.95 o 
   9   2  14       46.55       39.48     10.81 o 
  10   2  14       41.90       47.59     12.44 o 
  11   2  14       14.02       10.39     10.01 o 
  12   2  14       39.07       22.03     11.23 o 
  13   2  14       28.25       13.06     11.24 o 
  14   2  14        5.58        8.09     12.79 o 
  15   2  14        5.61        7.07     16.65 o 
   1   3  14      341.76      357.04     15.47 o 
   2   3  14       21.38       17.38      6.57 o 
   3   3  14      241.82      230.22     11.24 o 
   4   3  14       99.67      101.05      7.72 o 
   5   3  14      905.56      816.18     20.20 o 
   6   3  14      356.89      354.87     14.58 o 
   7   3  14       83.87      103.58     10.02 o 
   8   3  14       13.22       20.83     11.48 o 
   9   3  14        2.32       21.49      9.83 o 
  10   3  14      198.08      188.79     15.39 o 
  11   3  14       26.77       33.20     13.20 o 
  12   3  14       77.04       31.83     13.66 o 
  13   3  14        9.01      -13.43     13.67 o 
  14   3  14        0.17        8.44     15.43 o 
   0   4  14       77.56       96.13     20.71 o 
   1   4  14        6.38        1.00      6.60 o 
   2   4  14      124.09      145.20     11.59 o 
   3   4  14      470.91      435.44     20.71 o 
   4   4  14     2422.02     2279.00     37.52 o 
   5   4  14      487.78      463.19     20.96 o 
   6   4  14      526.20      463.03     19.83 o 
   7   4  14       25.35       25.91     11.79 o 
   8   4  14       85.08       94.42     13.75 o 
   9   4  14       18.36       49.94     15.21 o 
  10   4  14       23.27       16.50     11.65 o 
  11   4  14        8.70        5.48     10.47 o 
  12   4  14       15.20       16.16     13.62 o 
  13   4  14        1.67        9.59     15.94 o 
  14   4  14        1.75       32.11     19.66 o 
   1   5  14      229.51      228.04     14.68 o 
   2   5  14      200.77      175.69     13.53 o 
   3   5  14        6.64       10.70      7.14 o 
   4   5  14        6.60       22.33      9.22 o 
   5   5  14       60.92       81.25     11.99 o 
   6   5  14        4.12        0.90      8.47 o 
   7   5  14      229.19      231.83     20.56 o 
   8   5  14      144.67      150.19     17.50 o 
   9   5  14       30.77       44.35     13.79 o 
  10   5  14        1.69       27.54     14.20 o 
  11   5  14       99.84      113.87     20.98 o 
  12   5  14       22.78       27.56     20.44 o 
  13   5  14        3.68       -2.65     16.22 o 
   0   6  14      123.11      153.37     23.19 o 
   1   6  14       45.00       45.07     10.59 o 
   2   6  14        3.92       21.44     12.13 o 
   3   6  14       26.42       31.02     12.91 o 
   4   6  14        0.21       -0.32      9.92 o 
   5   6  14       15.30       38.87     14.07 o 
   6   6  14       88.90       85.77     17.42 o 
   7   6  14        2.78       33.50     14.58 o 
   8   6  14       10.78       -3.80     11.06 o 
   9   6  14       25.52       -6.17     13.40 o 
  10   6  14        7.41       13.13     17.09 o 
  11   6  14        3.03       -0.03     16.19 o 
   1   7  14        3.33       14.81     15.04 o 
   2   7  14      120.83      119.22     18.87 o 
   3   7  14       48.36       20.78     14.55 o 
   4   7  14       80.23       65.60     16.99 o 
   5   7  14      109.05       95.09     19.05 o 
   6   7  14       27.85       47.90     17.02 o 
   7   7  14        0.07       51.26     30.48 o 
   8   7  14       17.77       34.71     18.86 o 
   9   7  14        3.26        1.21     14.92 o 
   0   8  14       29.51       -5.55     21.54 o 
   1   8  14        5.88       24.33     16.30 o 
   2   8  14       38.38       33.25     17.05 o 
   3   8  14        4.21        6.68     13.80 o 
   4   8  14       23.82       11.45     15.71 o 
   5   8  14        2.05       22.80     25.86 o 
   6   8  14       37.56       46.84     22.39 o 
   7   8  14        1.80       10.78     18.51 o 
   1   9  14        6.05        6.46     21.77 o 
   1   1  15       13.01       19.02      5.38 o 
   2   1  15      320.33      362.90     16.79 o 
   3   1  15        2.63       25.40      7.97 o 
   4   1  15        4.60       12.89      5.06 o 
   5   1  15     1283.59     1188.45     22.28 o 
   6   1  15      241.84      236.47     11.75 o 
   7   1  15      412.71      406.09     14.27 o 
   8   1  15       88.87       88.00      8.63 o 
   9   1  15        3.03        6.83      6.42 o 
  10   1  15       90.88       98.33     11.08 o 
  11   1  15        6.07       -4.64      8.50 o 
  12   1  15       30.02       20.60     10.55 o 
  13   1  15        2.21       24.00     13.21 o 
  14   1  15        0.16        1.22     12.81 o 
  15   1  15       17.80       39.79     20.78 o 
   0   2  15      177.89      185.43     17.02 o 
   1   2  15       58.63       70.62      9.08 o 
   2   2  15       64.02       93.69      9.94 o 
   3   2  15      135.89      114.66     11.86 o 
   4   2  15      696.34      692.02     17.39 o 
   5   2  15     1279.75     1221.11     25.94 o 
   6   2  15      522.23      507.68     14.34 o 
   7   2  15       94.70       94.07      9.50 o 
   8   2  15       44.82       60.48      9.94 o 
   9   2  15        9.00       12.41      8.32 o 
  10   2  15        2.48       -3.86      8.22 o 
  11   2  15      308.54      268.32     19.31 o 
  12   2  15        2.48        0.83      9.48 o 
  13   2  15       37.59       45.50     14.98 o 
  14   2  15       12.71       21.03     15.68 o 
  15   2  15       21.10       51.54     22.88 o 
   1   3  15      521.73      559.52     19.63 o 
   2   3  15       65.42       82.37     10.34 o 
   3   3  15      349.94      309.24     14.92 o 
   4   3  15        7.40        5.54      4.71 o 
   5   3  15      100.87      134.51      9.29 o 
   6   3  15      361.02      377.99     15.72 o 
   7   3  15        3.01       -1.64      5.89 o 
   8   3  15      345.48      343.55     20.17 o 
   9   3  15        1.74        6.72      9.36 o 
  10   3  15       75.26       44.81     13.33 o 
  11   3  15       29.89       30.80     13.28 o 
  12   3  15       28.74       22.90     14.59 o 
  13   3  15        0.26       57.49     24.19 o 
  14   3  15       36.03       18.92     16.83 o 
   0   4  15     1248.71     1113.04     42.01 o 
   1   4  15      270.99      270.22     17.16 o 
   2   4  15       88.12      115.24     11.45 o 
   3   4  15      639.28      574.04     21.72 o 
   4   4  15      639.82      616.37     23.02 o 
   5   4  15        0.12       12.26     10.41 o 
   6   4  15      258.38      302.36     18.00 o 
   7   4  15       91.69       98.93     15.07 o 
   8   4  15       97.24       95.41     14.40 o 
   9   4  15       41.42       53.28     12.96 o 
  10   4  15        9.47       21.04     12.26 o 
  11   4  15       33.30       42.76     14.42 o 
  12   4  15       99.45      111.39     22.23 o 
  13   4  15        7.51       12.08     15.42 o 
   1   5  15       19.34       35.80     10.05 o 
   2   5  15      203.20      188.44     15.01 o 
   3   5  15        1.97       13.08      9.31 o 
   4   5  15       78.23       66.08     11.46 o 
   5   5  15       27.86       19.09     12.75 o 
   6   5  15      504.03      468.94     27.06 o 
   7   5  15        0.89        0.13      8.93 o 
   8   5  15       56.55       61.75     14.28 o 
   9   5  15        0.08       -3.39     10.66 o 
  10   5  15        5.28       24.57     19.17 o 
  11   5  15        1.45       -0.06     13.42 o 
  12   5  15        0.70       13.69     17.83 o 
   0   6  15     1103.85     1031.08     44.24 o 
   1   6  15       58.95       65.93     13.80 o 
   2   6  15       75.76       71.97     17.90 o 
   3   6  15       75.89       77.48     16.11 o 
   4   6  15      143.53      145.96     18.82 o 
   5   6  15       24.60       32.48     13.86 o 
   6   6  15       23.43       21.60     13.92 o 
   7   6  15       17.41       21.72     13.18 o 
   8   6  15       59.97       52.02     17.95 o 
   9   6  15        3.00        8.41     15.59 o 
  10   6  15       15.35       52.02     21.87 o 
  11   6  15       47.33       65.00     26.85 o 
   1   7  15        4.30       23.42     14.37 o 
   2   7  15       10.72        3.77     11.46 o 
   3   7  15        1.97        4.50     12.55 o 
   4   7  15       57.62       51.07     17.32 o 
   5   7  15        9.99        5.90     12.71 o 
   6   7  15       18.27        5.88     13.31 o 
   7   7  15        0.70        7.28     16.39 o 
   8   7  15       29.55       28.75     19.26 o 
   9   7  15        2.86        7.67     18.78 o 
   0   8  15       46.39       50.43     31.65 o 
   1   8  15       18.50       37.90     24.01 o 
   2   8  15       12.52        4.91     15.74 o 
   3   8  15       48.94       55.29     18.47 o 
   4   8  15        3.09        4.06     13.50 o 
   5   8  15        0.12       24.17     19.38 o 
   6   8  15       12.56       34.50     27.00 o 
   0   0  16      842.67      733.65     30.52 o 
   1   0  16        0.47       11.26     11.72 o 
   2   0  16      214.09      221.52     12.47 o 
   3   0  16      377.66      376.35     21.48 o 
   4   0  16       84.83       88.43     10.58 o 
   5   0  16     2716.66     2631.08     61.91 o 
   6   0  16      218.96      241.72     21.09 o 
   7   0  16     1043.31      958.61     31.87 o 
   8   0  16        0.02       14.65      9.91 o 
   9   0  16      134.72      116.57     15.44 o 
  10   0  16       52.75       67.23     19.08 o 
  11   0  16      174.96      202.44     24.68 o 
  12   0  16       60.83       50.22     16.74 o 
  13   0  16       40.15       22.35     21.10 o 
  14   0  16        9.33        0.00     15.78 o 
  15   0  16       27.22       41.01     36.14 o 
   1   1  16      919.56      973.42     25.03 o 
   2   1  16      154.65      163.83      9.18 o 
   3   1  16       25.09       11.16      6.69 o 
   4   1  16       76.86       91.13      7.59 o 
   5   1  16      235.41      225.92     11.00 o 
   6   1  16      782.11      783.80     21.19 o 
   7   1  16        0.19        9.57      6.17 o 
   8   1  16      374.43      376.93     14.62 o 
   9   1  16       63.42       65.53      9.99 o 
  10   1  16        1.08        6.11      7.79 o 
  11   1  16       13.67        9.46      9.33 o 
  12   1  16       33.58       17.80     12.56 o 
  13   1  16        1.38       18.84     12.56 o 
  14   1  16       45.37      111.89     25.24 o 
   0   2  16      193.13      181.28     17.90 o 
   1   2  16      396.63      412.29     16.33 o 
   2   2  16        2.18       34.76      8.54 o 
   3   2  16      142.25      161.59     12.08 o 
   4   2  16        0.19       21.79      8.96 o 
   5   2  16     1076.51     1037.40     23.92 o 
   6   2  16      332.65      307.52     13.29 o 
   7   2  16     1228.26     1191.47     32.10 o 
   8   2  16      240.09      253.23     15.63 o 
   9   2  16       20.77       26.04      8.35 o 
  10   2  16       23.21       29.94     10.14 o 
  11   2  16      210.69      216.01     19.88 o 
  12   2  16      102.70       94.60     19.92 o 
  13   2  16       46.79       50.13     17.58 o 
  14   2  16        1.03       40.58     22.26 o 
   1   3  16       81.25      120.29     12.07 o 
   2   3  16        2.67        3.00      7.25 o 
   3   3  16        6.33        9.96      9.17 o 
   4   3  16       54.94       95.00     15.97 o 
   5   3  16        8.10        4.65      4.98 o 
   6   3  16      212.19      255.16     13.79 o 
   7   3  16      136.18      129.43     11.76 o 
   8   3  16       23.32       16.15     10.28 o 
   9   3  16       29.30       45.66     12.52 o 
  10   3  16        6.58        1.11      9.44 o 
  11   3  16        5.38        2.04     10.46 o 
  12   3  16       13.04       11.17     11.78 o 
  13   3  16       17.87       30.92     15.53 o 
  14   3  16        0.06        6.49     16.48 o 
   0   4  16     1125.95     1092.17     42.53 o 
   1   4  16       10.35       -2.51      7.06 o 
   2   4  16      114.59      140.08     13.80 o 
   3   4  16      139.56      138.58     11.90 o 
   4   4  16       91.57      136.73     14.24 o 
   5   4  16        1.50       36.36     12.73 o 
   6   4  16       28.64       29.92     12.81 o 
   7   4  16       13.46        2.91      8.73 o 
   8   4  16      113.55      135.32     18.84 o 
   9   4  16        9.68       18.26     12.33 o 
  10   4  16        0.97       -0.29     11.03 o 
  11   4  16       83.31      112.11     18.15 o 
  12   4  16        0.11       19.44     17.94 o 
  13   4  16        4.01        7.46     18.46 o 
   1   5  16      122.58      168.14     14.61 o 
   2   5  16      835.13      764.33     26.30 o 
   3   5  16       15.77       19.41     10.78 o 
   4   5  16       48.07       59.81     12.16 o 
   5   5  16       81.29       91.53     16.44 o 
   6   5  16      137.49      147.36     18.29 o 
   7   5  16       33.98       25.81     14.22 o 
   8   5  16       18.47        6.45     12.16 o 
   9   5  16        0.08        1.34     10.35 o 
  10   5  16      123.02      119.61     23.46 o 
  11   5  16       10.98       20.86     17.62 o 
  12   5  16       91.67       96.56     28.18 o 
   0   6  16      193.00      187.36     25.82 o 
   1   6  16        7.68        7.47      8.81 o 
   2   6  16        2.95        7.93      9.29 o 
   3   6  16        8.62       32.23     14.13 o 
   4   6  16       57.26       41.98     15.47 o 
   5   6  16        0.10        3.92     11.98 o 
   6   6  16       12.29       11.21     13.69 o 
   7   6  16        2.26       -2.86     11.82 o 
   8   6  16        1.13       12.45     14.80 o 
   9   6  16        1.18        9.53     16.80 o 
  10   6  16        0.81       -8.67     15.75 o 
   1   7  16       10.60       -2.35     11.53 o 
   2   7  16       15.73       17.35     13.66 o 
   3   7  16        0.63        9.08     12.87 o 
   4   7  16        0.13        8.66     14.25 o 
   5   7  16        7.51       11.92     15.07 o 
   6   7  16        1.67       14.51     14.11 o 
   7   7  16        0.03      -10.03     16.57 o 
   8   7  16        6.79        3.17     15.90 o 
   0   8  16        2.31      -12.40     26.38 o 
   1   8  16       27.69       -7.91     18.65 o 
   2   8  16        0.01       17.59     21.85 o 
   3   8  16       14.85        2.45     15.59 o 
   4   8  16        4.16       24.99     19.70 o 
   5   8  16        0.07       35.04     22.14 o 
   1   1  17       73.40      102.33     10.65 o 
   2   1  17      162.50      168.06     10.31 o 
   3   1  17      537.42      476.79     18.24 o 
   4   1  17      198.62      192.16     12.59 o 
   5   1  17     1458.66     1453.10     31.65 o 
   6   1  17      494.31      501.18     20.83 o 
   7   1  17      395.76      372.76     14.96 o 
   8   1  17       64.12       78.85     12.86 o 
   9   1  17       16.30       10.11      7.94 o 
  10   1  17        0.27        3.91      7.32 o 
  11   1  17        5.06       15.17     10.36 o 
  12   1  17        4.33        1.26     10.22 o 
  13   1  17        0.33       19.42     15.77 o 
  14   1  17        6.84       52.02     22.50 o 
   0   2  17      422.98      362.19     23.96 o 
   1   2  17      117.11      137.06     12.21 o 
   2   2  17        1.00        1.12      5.91 o 
   3   2  17       69.93       67.04     10.71 o 
   4   2  17       78.75       84.84     11.23 o 
   5   2  17      428.89      404.08     19.13 o 
   6   2  17      714.88      680.27     20.69 o 
   7   2  17       81.84       92.82     10.90 o 
   8   2  17       99.42       94.22     12.12 o 
   9   2  17       76.30       78.68     14.00 o 
  10   2  17        7.83        3.01      9.00 o 
  11   2  17       18.56       22.83     12.74 o 
  12   2  17       18.28       12.39     12.44 o 
  13   2  17        4.25       40.61     17.85 o 
  14   2  17        3.43        8.36     17.77 o 
   1   3  17        6.17       40.84     11.33 o 
   2   3  17       25.30       21.99      8.52 o 
   3   3  17      209.02      234.15     15.79 o 
   4   3  17      171.99      184.49     15.24 o 
   5   3  17       50.27       72.51     14.54 o 
   6   3  17       53.27       58.39     10.03 o 
   7   3  17      120.33      136.15     12.43 o 
   8   3  17        1.39       15.38     14.27 o 
   9   3  17        2.78        5.85      9.88 o 
  10   3  17       35.23       25.48     12.12 o 
  11   3  17       42.38       23.62     13.43 o 
  12   3  17       56.52       54.02     16.63 o 
  13   3  17        0.20        1.24     14.58 o 
   0   4  17       16.97       10.31     13.30 o 
   1   4  17      101.14       91.20     12.74 o 
   2   4  17      142.15      163.47     13.37 o 
   3   4  17      128.73      112.84     12.43 o 
   4   4  17      192.56      167.75     15.37 o 
   5   4  17       16.65       -6.61      8.64 o 
   6   4  17       70.72       75.50     16.20 o 
   7   4  17       43.31       62.86     16.58 o 
   8   4  17      182.61      169.92     19.73 o 
   9   4  17        0.06        9.82     11.64 o 
  10   4  17        0.17        7.09     12.77 o 
  11   4  17        5.35       -8.78     13.58 o 
  12   4  17       15.90       -0.07     17.49 o 
   1   5  17        0.00        4.69      8.15 o 
   2   5  17      202.73      212.96     16.30 o 
   3   5  17       41.24       43.54     12.53 o 
   4   5  17       38.42       57.38     15.15 o 
   5   5  17      192.07      217.20     24.63 o 
   6   5  17       97.43      113.73     18.31 o 
   7   5  17        2.21       -1.45     10.62 o 
   8   5  17        0.73        8.29     13.39 o 
   9   5  17       40.06       40.05     16.19 o 
  10   5  17       18.63       38.64     18.01 o 
  11   5  17        3.10       10.82     17.68 o 
   0   6  17       41.71       35.81     15.36 o 
   1   6  17        0.07       -4.61      8.97 o 
   2   6  17      122.57      109.16     15.52 o 
   3   6  17        4.02       14.44     12.96 o 
   4   6  17      340.43      322.81     29.12 o 
   5   6  17        3.59       -1.81     11.83 o 
   6   6  17       26.70       13.99     13.99 o 
   7   6  17        0.20       11.63     14.84 o 
   8   6  17       67.47       61.73     17.82 o 
   9   6  17        2.36       29.89     18.78 o 
  10   6  17        0.89       -6.00     16.01 o 
   1   7  17       73.51       42.28     16.10 o 
   2   7  17        5.82       36.32     19.35 o 
   3   7  17       20.35       36.39     17.68 o 
   4   7  17        6.65       33.89     16.60 o 
   5   7  17       17.92       25.04     15.89 o 
   6   7  17       69.32       71.90     19.81 o 
   7   7  17       12.84      -10.61     18.54 o 
   8   7  17       33.09       23.68     20.09 o 
   0   8  17       22.59       21.72     29.96 o 
   1   8  17        1.64       -2.79     16.95 o 
   2   8  17       10.56       -2.00     16.73 o 
   3   8  17       28.31       56.15     26.55 o 
   4   8  17       57.99       70.51     28.10 o 
   0   0  18      105.09      141.67     31.37 o 
   1   0  18       59.78       64.88     15.02 o 
   2   0  18       11.09       23.76     11.16 o 
   3   0  18        0.07        8.38      8.74 o 
   4   0  18     2786.37     2559.77     55.66 o 
   5   0  18      778.92      710.47     30.99 o 
   6   0  18     2878.26     2811.37     63.16 o 
   7   0  18     1028.22      986.82     35.48 o 
   8   0  18        4.63       16.14     10.90 o 
   9   0  18      132.96      133.01     23.35 o 
  10   0  18        4.40       -4.15     12.48 o 
  11   0  18       47.69       60.30     18.68 o 
  12   0  18       92.96       81.08     32.10 o 
  13   0  18        7.00       31.32     31.50 o 
  14   0  18        7.78       12.30     35.52 o 
   1   1  18      164.20      210.46     12.39 o 
   2   1  18      101.28      143.89     11.66 o 
   3   1  18      248.88      215.74     12.30 o 
   4   1  18      322.21      289.54     14.08 o 
   5   1  18      448.04      414.78     20.82 o 
   6   1  18       12.88       20.97      8.00 o 
   7   1  18        5.39        6.30      6.66 o 
   8   1  18      192.27      184.62     12.96 o 
   9   1  18       17.38       25.79      9.41 o 
  10   1  18        0.91       -9.62     10.12 o 
  11   1  18       28.71       49.33     15.14 o 
  12   1  18       21.21       26.06     14.90 o 
  13   1  18        0.10       46.02     19.21 o 
  14   1  18        7.52       -5.84     19.27 o 
   0   2  18     1651.76     1466.08     49.76 o 
   1   2  18      329.13      289.72     15.66 o 
   2   2  18       41.62       76.76     11.99 o 
   3   2  18     1223.60     1161.06     30.11 o 
   4   2  18      991.80     1000.37     28.17 o 
   5   2  18      329.23      388.30     28.87 o 
   6   2  18      256.56      288.29     15.20 o 
   7   2  18        0.86       10.58      7.53 o 
   8   2  18      165.50      161.87     19.64 o 
   9   2  18       19.09       28.83     14.97 o 
  10   2  18       16.41        6.73     10.34 o 
  11   2  18       21.92       16.17     12.93 o 
  12   2  18       84.20      112.35     18.94 o 
  13   2  18        5.85       35.16     19.26 o 
   1   3  18       14.25        4.81      7.77 o 
   2   3  18      430.64      418.71     19.31 o 
   3   3  18       50.58       65.65     10.55 o 
   4   3  18        0.30       16.13      8.27 o 
   5   3  18      754.04      680.32     26.44 o 
   6   3  18      133.55      152.27     15.28 o 
   7   3  18      139.30      135.23     15.01 o 
   8   3  18       16.61       32.52     10.98 o 
   9   3  18        2.93       17.99     12.85 o 
  10   3  18       13.51       17.20     11.88 o 
  11   3  18       10.13       30.45     15.90 o 
  12   3  18       25.65       66.20     22.65 o 
  13   3  18        0.01      -12.80     20.07 o 
   0   4  18     1303.29     1231.46     50.01 o 
   1   4  18        1.10       14.83     10.54 o 
   2   4  18      106.32      119.48     13.69 o 
   3   4  18        4.28       -7.71      7.71 o 
   4   4  18        0.64       44.34     20.32 o 
   5   4  18        7.86       15.50     10.40 o 
   6   4  18       45.60       62.09     16.62 o 
   7   4  18       73.46      128.17     20.52 o 
   8   4  18       10.79       21.16     13.96 o 
   9   4  18       42.52       45.18     18.17 o 
  10   4  18        9.39       19.66     14.20 o 
  11   4  18        0.01       16.85     14.82 o 
  12   4  18        0.21      -12.93     18.28 o 
   1   5  18      259.11      255.43     18.70 o 
   2   5  18      295.75      279.23     18.53 o 
   3   5  18       54.57       70.26     14.58 o 
   4   5  18       10.19       39.46     16.22 o 
   5   5  18        7.77        8.21     12.66 o 
   6   5  18       39.30       35.67     15.39 o 
   7   5  18        4.32       31.91     19.33 o 
   8   5  18        0.97       12.86     14.14 o 
   9   5  18      134.61      145.34     22.55 o 
  10   5  18       11.05       21.70     17.31 o 
  11   5  18        2.38        9.43     15.78 o 
   0   6  18      218.53      167.95     23.50 o 
   1   6  18       34.61       19.78     14.39 o 
   2   6  18        8.54       28.97     13.01 o 
   3   6  18       17.21        8.37     11.75 o 
   4   6  18       46.17       28.29     14.34 o 
   5   6  18        0.47       -7.69     12.59 o 
   6   6  18        0.14       13.34     13.64 o 
   7   6  18        1.27       15.43     15.81 o 
   8   6  18       22.93       30.87     18.59 o 
   9   6  18        1.28       20.47     17.82 o 
   1   7  18       90.74       77.67     21.78 o 
   2   7  18        1.90       14.22     14.86 o 
   3   7  18        2.58        4.36     12.25 o 
   4   7  18        7.15      -16.65     16.65 o 
   5   7  18        0.09       -4.25     13.09 o 
   6   7  18        5.88        6.20     15.97 o 
   7   7  18        0.66       39.34     21.70 o 
   0   8  18      124.75       41.63     37.90 o 
   1   8  18        5.21       17.24     21.48 o 
   2   8  18       24.72       39.73     24.94 o 
   1   1  19       29.06       17.42      7.80 o 
   2   1  19      104.62      126.92     12.22 o 
   3   1  19       11.95       12.82      9.25 o 
   4   1  19      239.16      284.98     13.69 o 
   5   1  19       13.92       22.01      7.85 o 
   6   1  19      884.90      889.48     25.78 o 
   7   1  19       27.26       32.09      9.00 o 
   8   1  19       39.59       26.17      9.41 o 
   9   1  19       32.24       28.84     10.55 o 
  10   1  19       10.46        6.70      9.76 o 
  11   1  19       19.40       22.17     14.50 o 
  12   1  19       22.83       33.66     17.17 o 
  13   1  19        0.83       -3.57     26.38 o 
   0   2  19     1882.07     1523.02     50.27 o 
   1   2  19       45.28       57.28     10.86 o 
   2   2  19      158.94      203.04     14.56 o 
   3   2  19       27.44       20.11      8.98 o 
   4   2  19        1.52       15.39      8.62 o 
   5   2  19      105.38      117.04     13.25 o 
   6   2  19      133.48      151.02     13.53 o 
   7   2  19      206.34      203.77     17.71 o 
   8   2  19       42.40       57.72     11.31 o 
   9   2  19       65.72       88.95     17.24 o 
  10   2  19       12.18       28.08     12.34 o 
  11   2  19        3.46        7.67     11.64 o 
  12   2  19        0.09       20.43     17.91 o 
  13   2  19        7.40       19.73     21.03 o 
   1   3  19       30.13        9.60      8.56 o 
   2   3  19        9.46        0.56      7.24 o 
   3   3  19      428.46      460.18     23.50 o 
   4   3  19       66.15       94.53     12.06 o 
   5   3  19      321.46      357.77     23.95 o 
   6   3  19        2.44       12.16      9.94 o 
   7   3  19        8.61        4.02      8.90 o 
   8   3  19        2.08        0.71     10.31 o 
   9   3  19       58.63       71.08     18.28 o 
  10   3  19       49.38       57.07     16.63 o 
  11   3  19       16.26       15.56     16.23 o 
  12   3  19       20.26       -3.52     13.81 o 
   0   4  19      495.44      483.12     43.58 o 
   1   4  19      300.29      278.33     18.18 o 
   2   4  19       31.80       13.49      9.46 o 
   3   4  19       80.08       95.15     14.22 o 
   4   4  19      259.14      249.55     19.96 o 
   5   4  19      469.76      417.99     25.07 o 
   6   4  19       75.18       80.28     17.97 o 
   7   4  19      222.85      192.81     21.79 o 
   8   4  19       43.25       61.09     22.11 o 
   9   4  19       13.42        7.79     13.22 o 
  10   4  19       11.39        4.38     13.64 o 
  11   4  19       74.82       82.10     33.79 o 
   1   5  19        1.75       38.06     16.16 o 
   2   5  19        9.45       13.08      9.71 o 
   3   5  19       18.50       31.55     14.67 o 
   4   5  19        0.25       -0.56     10.53 o 
   5   5  19      113.70      162.63     22.38 o 
   6   5  19        9.53       19.40     15.12 o 
   7   5  19        1.98       33.00     16.51 o 
   8   5  19        0.78        7.68     12.93 o 
   9   5  19        0.98       -0.49     10.98 o 
  10   5  19       54.45       75.14     22.27 o 
   0   6  19       49.52       63.06     20.61 o 
   1   6  19        7.06       12.03     11.30 o 
   2   6  19        5.59        1.63     11.61 o 
   3   6  19       14.46       -2.66     12.29 o 
   4   6  19      127.51      153.95     22.33 o 
   5   6  19       30.10       35.39     17.61 o 
   6   6  19       78.65       58.67     18.94 o 
   7   6  19       15.94       28.86     17.37 o 
   8   6  19        2.70       11.03     17.37 o 
   1   7  19       14.57       30.74     19.74 o 
   2   7  19      124.70      176.91     28.91 o 
   3   7  19       35.79       23.03     16.74 o 
   4   7  19        4.14       36.71     18.50 o 
   5   7  19        4.51        3.80     14.37 o 
   6   7  19       24.32       22.45     20.50 o 
   0   0  20      614.64      543.60     55.67 o 
   1   0  20      102.55      106.94     22.99 o 
   2   0  20      238.78      261.22     19.16 o 
   3   0  20      502.38      519.65     26.15 o 
   4   0  20        2.00       41.52     22.48 o 
   5   0  20        1.63       33.73     22.75 o 
   6   0  20      173.85      108.67     28.32 o 
   7   0  20       84.30      111.86     19.33 o 
   8   0  20       76.30       75.64     17.07 o 
   9   0  20        4.02       15.23     12.70 o 
  10   0  20        0.22       34.99     33.72 o 
  11   0  20        4.37       -7.21     19.57 o 
  12   0  20       13.71        9.92     25.04 o 
  13   0  20        7.56      -16.48     36.01 o 
   1   1  20       20.58       30.77      8.33 o 
   2   1  20      145.24      192.89     16.84 o 
   3   1  20      108.42      131.07     16.07 o 
   4   1  20      198.51      176.12     15.39 o 
   5   1  20        0.32        4.40      8.07 o 
   6   1  20       67.32       88.93     10.97 o 
   7   1  20       23.36        5.12      8.10 o 
   8   1  20       27.26       33.60     10.41 o 
   9   1  20       10.48       -0.54      9.51 o 
  10   1  20       39.98       50.14     13.66 o 
  11   1  20        1.48       25.04     15.33 o 
  12   1  20       64.06       37.26     21.88 o 
  13   1  20        3.76       28.00     32.17 o 
   0   2  20      215.96      248.66     22.84 o 
   1   2  20       23.52       44.60     11.91 o 
   2   2  20       11.64       13.06      9.30 o 
   3   2  20       59.58       68.55     11.54 o 
   4   2  20      161.92      190.78     15.72 o 
   5   2  20       47.69       90.41     12.94 o 
   6   2  20       85.21       87.53     12.76 o 
   7   2  20      321.66      327.51     21.29 o 
   8   2  20      283.45      276.49     20.95 o 
   9   2  20       56.03       44.25     15.15 o 
  10   2  20       17.80        5.51     12.51 o 
  11   2  20        0.02       20.95     15.30 o 
  12   2  20        2.45       15.60     22.72 o 
   1   3  20       51.48       43.52     11.11 o 
   2   3  20      158.66      136.35     14.02 o 
   3   3  20       29.31       54.03     14.92 o 
   4   3  20        0.00       15.57     10.82 o 
   5   3  20      407.46      427.21     24.80 o 
   6   3  20      243.13      253.53     21.19 o 
   7   3  20       94.64      110.58     18.10 o 
   8   3  20       42.90       47.77     16.04 o 
   9   3  20       68.64       74.30     17.96 o 
  10   3  20       17.21       13.02     14.60 o 
  11   3  20        9.28        4.64     12.52 o 
  12   3  20        3.69       -2.63     14.18 o 
   0   4  20        2.71       -5.73     15.61 o 
   1   4  20       76.05       86.62     14.49 o 
   2   4  20        4.20        7.79      9.20 o 
   3   4  20      100.61      101.89     14.25 o 
   4   4  20        0.40       31.83     14.31 o 
   5   4  20      164.43      148.05     17.68 o 
   6   4  20       63.57       84.01     17.80 o 
   7   4  20      109.52      138.93     22.31 o 
   8   4  20       55.80       85.17     21.81 o 
   9   4  20        5.86       14.21     14.44 o 
  10   4  20        0.00        4.21     14.78 o 
  11   4  20       43.12       48.83     21.94 o 
   1   5  20        1.52        2.64      9.23 o 
   2   5  20       66.78       58.35     15.69 o 
   3   5  20      109.03      120.97     17.68 o 
   4   5  20       23.53       31.11     15.61 o 
   5   5  20       31.68       67.21     19.29 o 
   6   5  20       53.65       48.43     17.42 o 
   7   5  20       10.92       11.96     15.71 o 
   8   5  20        6.02       21.68     17.40 o 
   9   5  20       38.64       30.59     18.04 o 
  10   5  20        9.45        2.18     17.28 o 
   0   6  20       25.60       22.25     20.82 o 
   1   6  20        5.99       -2.47     11.00 o 
   2   6  20        0.19       10.27     13.66 o 
   3   6  20        0.03       -1.25     11.37 o 
   4   6  20        2.19        7.33     13.58 o 
   5   6  20       11.24       55.13     25.23 o 
   6   6  20       91.91       65.41     20.10 o 
   7   6  20        5.26       -3.22     14.67 o 
   8   6  20        9.36       11.56     18.50 o 
   1   7  20       16.64       32.85     25.33 o 
   2   7  20        1.49        0.70     14.34 o 
   3   7  20       21.18        6.90     17.50 o 
   4   7  20        2.30       -8.11     16.20 o 
   5   7  20        2.98        5.52     15.29 o 
   1   1  21       43.72       31.37      9.11 o 
   2   1  21       25.90       41.05     11.65 o 
   3   1  21       28.95       51.55     10.38 o 
   4   1  21       12.59       12.08      8.66 o 
   5   1  21      266.24      256.64     17.47 o 
   6   1  21       60.78       53.35     11.11 o 
   7   1  21       25.20        7.64      8.44 o 
   8   1  21       14.83       29.56     13.93 o 
   9   1  21       44.84       28.61     13.06 o 
  10   1  21      113.77      135.95     22.89 o 
  11   1  21        3.59       22.36     17.55 o 
  12   1  21      137.57      202.66     38.73 o 
   0   2  21       93.66       97.25     15.71 o 
   1   2  21      123.61      162.85     14.77 o 
   2   2  21        2.01       10.79      9.31 o 
   3   2  21       13.35       16.49      9.80 o 
   4   2  21      469.53      430.18     21.00 o 
   5   2  21      121.05      143.52     15.26 o 
   6   2  21       81.29      108.63     15.81 o 
   7   2  21       23.37       14.71     10.59 o 
   8   2  21       38.02       34.83     13.18 o 
   9   2  21       29.32       29.06     16.18 o 
  10   2  21       12.95       10.63     13.24 o 
  11   2  21      102.38      132.76     27.12 o 
  12   2  21        0.04      -17.41     18.96 o 
   1   3  21       84.34       85.18     15.34 o 
   2   3  21        0.44       10.15      9.98 o 
   3   3  21        5.80       10.46     10.00 o 
   4   3  21       14.29       18.18      9.89 o 
   5   3  21       28.37       34.43     13.38 o 
   6   3  21      216.64      194.32     18.93 o 
   7   3  21        4.44        2.82     11.41 o 
   8   3  21       82.38       93.99     18.91 o 
   9   3  21        2.43        3.75     12.80 o 
  10   3  21        0.06       12.77     14.93 o 
  11   3  21        2.50       -0.86     13.08 o 
   0   4  21      134.76      107.91     20.00 o 
   1   4  21       38.19       34.15     12.10 o 
   2   4  21        0.96       -5.25     10.19 o 
   3   4  21      100.00      100.60     18.60 o 
   4   4  21      366.00      373.90     25.64 o 
   5   4  21       40.13       41.78     16.70 o 
   6   4  21      287.66      340.00     27.42 o 
   7   4  21       43.83       67.29     19.57 o 
   8   4  21       42.79       24.59     15.94 o 
   9   4  21       21.48       24.66     16.39 o 
  10   4  21       46.19       44.95     22.18 o 
   1   5  21       77.56       86.20     17.32 o 
   2   5  21       86.91       91.35     16.62 o 
   3   5  21       25.00       25.37     16.68 o 
   4   5  21        5.44       25.17     15.80 o 
   5   5  21       60.40       64.72     21.38 o 
   6   5  21        0.06       14.41     15.20 o 
   7   5  21       36.67       41.47     19.04 o 
   8   5  21        1.17       11.98     15.74 o 
   9   5  21       13.54       27.95     18.62 o 
   0   6  21       35.38       74.86     41.44 o 
   1   6  21        1.25       16.19     14.65 o 
   2   6  21       12.43       12.59     14.50 o 
   3   6  21        1.19        8.86     14.45 o 
   4   6  21        0.34        5.48     15.01 o 
   5   6  21       26.21       33.53     19.19 o 
   6   6  21        9.62       21.86     17.76 o 
   7   6  21       99.75      110.38     26.36 o 
   1   7  21        0.75       17.77     20.81 o 
   2   7  21       13.31       36.78     26.01 o 
   3   7  21       47.20       67.32     29.38 o 
   0   0  22      863.54      807.58     70.50 o 
   1   0  22        0.21       -4.38     14.53 o 
   2   0  22      148.20      202.87     27.76 o 
   3   0  22       28.02       31.70     25.50 o 
   4   0  22        5.76       10.24     15.29 o 
   5   0  22       33.31       13.78     15.28 o 
   6   0  22        2.24       51.14     19.43 o 
   7   0  22       45.02       72.76     26.83 o 
   8   0  22        7.94        0.74     11.25 o 
   9   0  22       65.73       68.31     26.48 o 
  10   0  22       20.52       29.65     29.40 o 
  11   0  22       13.14        9.25     28.20 o 
  12   0  22       62.37       62.64     45.14 o 
   1   1  22      424.95      344.63     20.69 o 
   2   1  22       35.12       32.88     10.99 o 
   3   1  22      112.88      138.17     20.04 o 
   4   1  22        4.60       14.85     10.29 o 
   5   1  22       17.35       11.43      9.36 o 
   6   1  22       14.73       -7.42      9.88 o 
   7   1  22        5.13        4.14     10.48 o 
   8   1  22        0.04       18.07     12.25 o 
   9   1  22       13.59       11.60     12.05 o 
  10   1  22       15.48       11.36     15.23 o 
  11   1  22        6.33       42.23     20.00 o 
  12   1  22       13.19       31.52     47.32 o 
   0   2  22     1742.62     1594.67     69.93 o 
   1   2  22       38.58       54.59     14.29 o 
   2   2  22      120.94      118.64     15.66 o 
   3   2  22       11.68       17.69      9.57 o 
   4   2  22      523.58      516.37     25.03 o 
   5   2  22       46.06       51.82     12.56 o 
   6   2  22      134.31      156.38     17.75 o 
   7   2  22        2.09        0.31      9.99 o 
   8   2  22       20.87       53.23     17.29 o 
   9   2  22       41.14       23.96     16.06 o 
  10   2  22        3.48       18.65     16.94 o 
  11   2  22       15.88       49.29     20.88 o 
   1   3  22        1.16        0.59      8.49 o 
   2   3  22        9.72       20.71     10.73 o 
   3   3  22       13.78       27.31     11.62 o 
   4   3  22       84.84       71.55     13.10 o 
   5   3  22       70.26      104.71     20.69 o 
   6   3  22       23.98       42.23     13.74 o 
   7   3  22       17.35       21.87     15.32 o 
   8   3  22        1.79       13.34     13.89 o 
   9   3  22        0.99       20.60     15.41 o 
  10   3  22        0.32        6.44     15.02 o 
   0   4  22       21.88       17.61     14.97 o 
   1   4  22        7.32       19.68     11.27 o 
   2   4  22       23.17        4.59      9.60 o 
   3   4  22        7.72       14.29     11.93 o 
   4   4  22       82.69      128.16     18.14 o 
   5   4  22        9.74       10.25     13.69 o 
   6   4  22        3.52       11.95     15.46 o 
   7   4  22       39.20       21.24     15.74 o 
   8   4  22        1.42       25.53     17.08 o 
   9   4  22       35.09       15.28     15.73 o 
   1   5  22        4.28        5.09     12.63 o 
   2   5  22        2.20       21.85     15.22 o 
   3   5  22        0.00       -5.42     13.03 o 
   4   5  22       47.18       27.36     15.49 o 
   5   5  22      153.21      155.85     24.63 o 
   6   5  22       19.26       16.28     15.48 o 
   7   5  22       45.86       40.02     19.04 o 
   8   5  22        2.37       26.08     17.97 o 
   0   6  22       25.31        0.64     18.48 o 
   1   6  22        6.99       27.43     18.96 o 
   2   6  22        0.00       23.62     16.02 o 
   3   6  22        8.82       42.71     19.09 o 
   4   6  22        1.15       -4.12     14.56 o 
   5   6  22      129.73      133.40     25.69 o 
   6   6  22       69.84       75.03     23.48 o 
   1   1  23      135.07      121.43     17.14 o 
   2   1  23        7.25       41.94     14.62 o 
   3   1  23        0.12      -10.26     11.85 o 
   4   1  23        2.80        4.99      8.95 o 
   5   1  23        0.46        2.90      8.32 o 
   6   1  23        0.35       -0.07      9.10 o 
   7   1  23        1.43        9.97     11.58 o 
   8   1  23        0.47        3.90     10.68 o 
   9   1  23        1.39      -15.35     17.15 o 
  10   1  23       37.94       29.18     20.60 o 
  11   1  23        4.69       33.67     24.78 o 
   0   2  23       10.18       -9.26     13.02 o 
   1   2  23       10.93       11.72      8.68 o 
   2   2  23      100.45      102.34     13.98 o 
   3   2  23       39.43       45.56     11.30 o 
   4   2  23      107.30      105.59     18.17 o 
   5   2  23       17.55        4.80     10.33 o 
   6   2  23       33.70       31.98     13.77 o 
   7   2  23        4.36       -6.49     11.09 o 
   8   2  23        4.12       23.85     15.99 o 
   9   2  23        6.21        8.58     15.43 o 
  10   2  23       61.67       52.05     22.84 o 
   1   3  23        0.72        6.85      9.67 o 
   2   3  23       18.41       13.36     10.50 o 
   3   3  23        1.11       -3.70      9.23 o 
   4   3  23        5.31      -10.74     10.85 o 
   5   3  23       45.36       47.50     14.51 o 
   6   3  23       32.11       48.59     17.81 o 
   7   3  23       19.46       19.11     14.94 o 
   8   3  23        1.50        9.05     15.06 o 
   9   3  23        1.47        8.64     15.23 o 
  10   3  23        6.34       18.55     19.82 o 
   0   4  23        7.56       21.56     15.60 o 
   1   4  23        0.19       -4.92     10.89 o 
   2   4  23        1.50        0.36      8.80 o 
   3   4  23       12.25       12.85     12.63 o 
   4   4  23       12.57       14.12     12.54 o 
   5   4  23        0.31       15.72     16.15 o 
   6   4  23        0.98       27.82     16.30 o 
   7   4  23        9.33      -17.13     17.13 o 
   8   4  23       90.31      123.69     25.84 o 
   9   4  23       24.32       -4.22     16.70 o 
   1   5  23        1.67       -0.66     11.65 o 
   2   5  23        2.72       27.21     15.88 o 
   3   5  23       44.01       52.94     20.64 o 
   4   5  23       38.35       60.69     20.67 o 
   5   5  23       75.64       54.38     19.28 o 
   6   5  23      165.96      158.20     29.42 o 
   7   5  23       12.05       62.41     23.15 o 
   0   6  23        5.19       25.50     28.88 o 
   1   6  23        7.52      -17.77     17.77 o 
   2   6  23        0.16       10.97     17.52 o 
   3   6  23        2.05       18.86     16.52 o 
   4   6  23        2.55        1.14     14.98 o 
   0   0  24      106.74      103.87     39.25 o 
   1   0  24       30.25       18.96     18.23 o 
   2   0  24        3.19       36.69     21.61 o 
   3   0  24        0.13      -10.63     16.37 o 
   4   0  24        7.29       35.06     19.15 o 
   5   0  24       35.40       46.95     24.08 o 
   6   0  24        2.78       13.53     18.60 o 
   7   0  24       14.53       17.59     21.13 o 
   8   0  24       76.40       57.42     29.29 o 
   9   0  24       37.29       45.88     27.27 o 
  10   0  24       28.94       36.42     35.77 o 
   1   1  24      241.01      241.76     22.22 o 
   2   1  24       17.72       26.69     13.28 o 
   3   1  24        7.62        5.95     11.07 o 
   4   1  24        3.38        2.00     10.32 o 
   5   1  24       56.18       41.96     14.41 o 
   6   1  24        3.91       -1.63     10.42 o 
   7   1  24        8.52        1.41     11.79 o 
   8   1  24       10.59       13.68     14.09 o 
   9   1  24        5.67       19.39     18.53 o 
  10   1  24        0.37       -2.15     18.16 o 
   0   2  24       68.92       43.28     21.52 o 
   1   2  24        0.07       17.43     12.91 o 
   2   2  24        5.60       -6.25     11.22 o 
   3   2  24        7.99       30.09     12.44 o 
   4   2  24      170.72      158.21     17.72 o 
   5   2  24        7.22        8.60     11.77 o 
   6   2  24       37.44       26.70     12.87 o 
   7   2  24        4.77       19.21     14.71 o 
   8   2  24       19.48       -4.46     15.16 o 
   9   2  24        0.00       27.61     20.17 o 
  10   2  24        5.58      -19.82     23.25 o 
   1   3  24       29.60       26.58     11.84 o 
   2   3  24       17.26       31.60     12.71 o 
   3   3  24        0.25       -0.12      8.54 o 
   4   3  24        0.01        6.76     10.55 o 
   5   3  24        0.41       -0.49     10.82 o 
   6   3  24        0.65       14.08     16.19 o 
   7   3  24        3.60       -3.74     14.14 o 
   8   3  24        0.67        7.01     15.31 o 
   9   3  24        4.05        7.24     18.86 o 
   0   4  24       37.51       33.02     18.49 o 
   1   4  24       13.71       42.88     15.53 o 
   2   4  24       41.50       61.82     16.40 o 
   3   4  24        0.54       -9.83     11.92 o 
   4   4  24       20.64       12.67     14.58 o 
   5   4  24        7.00       38.18     17.76 o 
   6   4  24      116.19      127.16     25.88 o 
   7   4  24        5.79       20.46     18.62 o 
   8   4  24        0.03       -0.99     14.07 o 
   1   5  24       36.67       42.46     20.55 o 
   2   5  24       11.57       46.02     19.06 o 
   3   5  24        2.54        7.07     14.13 o 
   4   5  24       26.61       27.24     17.54 o 
   5   5  24       39.56       26.25     18.36 o 
   6   5  24        5.99       43.74     20.21 o 
   0   6  24        1.16       56.82     40.23 o 
   1   6  24       12.33        0.07     19.45 o 
   2   6  24       61.83      112.30     50.09 o 
   1   1  25       26.44       21.68     17.11 o 
   2   1  25        0.86       35.96     14.69 o 
   3   1  25        3.66       28.65     14.14 o 
   4   1  25        9.51        3.54     11.09 o 
   5   1  25        0.87       -0.53     10.43 o 
   6   1  25        9.58       -8.93     13.21 o 
   7   1  25        0.96       -1.37     13.28 o 
   8   1  25       27.48       41.88     24.26 o 
   9   1  25        0.79        2.95     16.50 o 
   0   2  25      301.77      265.54     34.85 o 
   1   2  25        2.99        9.72     12.88 o 
   2   2  25        5.18        9.15     12.27 o 
   3   2  25       12.32       18.85     13.89 o 
   4   2  25       30.57       28.00     14.67 o 
   5   2  25       19.24       23.43     16.21 o 
   6   2  25       26.31       33.06     16.53 o 
   7   2  25        0.80       -2.83     16.28 o 
   8   2  25        3.20       25.99     18.98 o 
   9   2  25        0.08       15.68     24.99 o 
   1   3  25       63.49       57.85     16.69 o 
   2   3  25        7.23       52.40     20.09 o 
   3   3  25       24.92       31.45     15.07 o 
   4   3  25        0.01       15.95     13.20 o 
   5   3  25       32.82       40.29     20.86 o 
   6   3  25       30.00       48.99     21.28 o 
   7   3  25       49.27       41.67     21.87 o 
   8   3  25       43.40       31.48     21.92 o 
   0   4  25      365.59      378.54     36.35 o 
   1   4  25        0.01        3.27     14.83 o 
   2   4  25      130.85      108.70     19.44 o 
   3   4  25       15.88       21.03     15.30 o 
   4   4  25        0.02       11.94     16.60 o 
   5   4  25       40.20       31.64     19.08 o 
   6   4  25        3.39       -8.90     16.28 o 
   1   5  25        8.35       51.03     21.91 o 
   2   5  25        0.21       -6.61     16.71 o 
   3   5  25        2.01       49.22     22.11 o 
   4   5  25       38.61       60.02     21.47 o 
   0   0  26       62.53       55.79     35.83 o 
   1   0  26        5.34       -3.03     14.84 o 
   2   0  26        7.92       -0.19     14.23 o 
   3   0  26        0.31        4.48     16.69 o 
   4   0  26        2.87      -17.89     19.19 o 
   5   0  26       44.14       20.51     20.15 o 
   6   0  26        0.04       19.80     21.22 o 
   7   0  26        0.94       -3.97     22.64 o 
   8   0  26       33.84       13.40     22.39 o 
   1   1  26       42.96       55.70     21.31 o 
   2   1  26        5.17       17.89     13.28 o 
   3   1  26        0.09       -9.93     13.27 o 
   4   1  26       16.38       25.45     15.10 o 
   5   1  26        1.09       12.05     15.30 o 
   6   1  26        1.35       24.07     15.57 o 
   7   1  26       64.34       72.11     26.48 o 
   8   1  26       19.57       43.69     22.65 o 
   0   2  26       15.27       -0.91     15.68 o 
   1   2  26        1.30       25.52     15.17 o 
   2   2  26        9.56        6.72     13.02 o 
   3   2  26        2.46       11.18     13.49 o 
   4   2  26      102.33      153.85     25.19 o 
   5   2  26        1.62       -9.23     14.86 o 
   6   2  26        9.93        5.37     14.27 o 
   7   2  26       12.78        1.63     16.90 o 
   8   2  26       11.97       24.59     26.68 o 
   1   3  26       21.94       15.88     14.75 o 
   2   3  26        2.00       18.92     16.57 o 
   3   3  26       12.93       28.50     17.40 o 
   4   3  26       49.42       50.90     19.68 o 
   5   3  26       31.24       34.09     20.97 o 
   6   3  26       53.11       85.56     30.65 o 
   7   3  26       25.57       56.84     23.68 o 
   0   4  26       14.06       19.53     23.91 o 
   1   4  26       17.13       32.80     20.11 o 
   2   4  26       19.84       24.70     17.37 o 
   3   4  26       42.43       45.93     21.56 o 
   4   4  26       38.24       31.83     21.78 o 
   5   4  26        0.14       19.42     19.92 o 
   1   5  26       33.24       29.24     23.93 o 
   1   1  27       64.97       31.20     16.08 o 
   2   1  27        5.01        3.13     11.02 o 
   3   1  27        5.00       17.47     20.19 o 
   4   1  27       16.77       -3.18     12.50 o 
   5   1  27       26.53       25.33     18.62 o 
   6   1  27       36.01       49.07     20.66 o 
   7   1  27       43.32       37.40     21.28 o 
   0   2  27        0.36       -6.84     17.57 o 
   1   2  27        1.23       -0.34     11.33 o 
   2   2  27       37.72       21.17     15.00 o 
   3   2  27       12.63       15.19     15.66 o 
   4   2  27       92.09      124.29     22.60 o 
   5   2  27        1.25       -7.83     14.61 o 
   6   2  27       20.01        0.22     20.08 o 
   1   3  27       27.43       38.99     20.70 o 
   2   3  27        1.36       21.12     16.47 o 
   3   3  27        0.25      -17.05     17.05 o 
   4   3  27       63.24       49.20     23.14 o 
   5   3  27       30.37       23.78     19.72 o 
   0   4  27        4.70       30.27     28.13 o 
   1   4  27        4.44      -16.83     20.38 o 
   2   4  27        0.01        4.98     17.19 o 
   3   4  27        3.46        9.36     19.16 o 
   0   0  28       80.20       75.51     36.81 o 
   1   0  28        1.50       17.18     33.47 o 
   2   0  28       39.36       49.60     26.67 o 
   3   0  28       20.40       33.52     21.90 o 
   4   0  28       56.41       95.72     31.42 o 
   5   0  28       10.23        4.05     23.93 o 
   6   0  28       24.93       31.09     31.15 o 
   1   1  28        3.97       20.34     16.09 o 
   2   1  28        0.40       -1.36     12.13 o 
   3   1  28       21.94       58.72     20.77 o 
   4   1  28       67.05       25.83     17.33 o 
   5   1  28       11.46       50.89     26.08 o 
   6   1  28       34.47       37.99     24.15 o 
   0   2  28       33.04       35.02     25.87 o 
   1   2  28        1.01       14.12     15.83 o 
   2   2  28        3.00       -1.33     12.39 o 
   3   2  28       22.13       14.36     16.96 o 
   4   2  28        2.91        1.07     13.12 o 
   5   2  28       38.35       25.34     19.85 o 
   1   3  28        0.55       25.00     18.65 o 
   2   3  28        0.22      -13.40     17.47 o 
   3   3  28        1.01       16.90     19.59 o 
   1   1  29        0.88       -2.45     13.83 o 
   2   1  29        0.06       31.28     16.96 o 
   3   1  29       52.53       36.47     20.13 o 
   4   1  29       57.56       63.92     23.02 o 
   0   2  29       18.28       10.29     22.17 o 
   1   2  29        0.07       -1.01     14.04 o 
   2   2  29        1.10        0.27     13.88 o 
   3   2  29        0.26        9.37     18.51 o 
   0   0  30        0.22        5.88     30.93 o 
                                                 
